# Supplementary material for: Ancient DNA indicates 3,000 years of genetic continuity in the Northern Iranian Plateau, from the Copper Age to the Sassanid Empire
Source: Sci Rep. 2025 May 13;15:16530. doi: 10.1038/s41598-025-99743-w (PMC12075576; doi:10.1038/s41598-025-99743-w)
Supplement: Supplementary file 1 — Supplementary Material 1 [file 41598_2025_99743_MOESM1_ESM.xlsx]

## Sheet: Tab. S1_metadata
Table S1. Overview of the samples of this study.
Genetic ID/Sample ID	Country_of_Origin	Province_county	Locality_site	Latitude	Longitude	Date_of_Excavation	Trench_Name_No	Grave_Feature_Pit_No	Skeleton_Ind_No	Inventory_No	Organism	Mean_calBP	SD_calBP	Archaeological_Date_AddInfo	Date_From	Period_From	Date_To	Period_To	Datatype	Archaeological_Date_Info	Archaeological_Culture	Morphological_Sex	Morphological_Age_From	Morphological_Age_To	Anthropology_Comment
IRN21	Iran	Amlash-Gilan province	Liār-Sang-Bon/Liarsangbon/Liyarsangbon/Liar-Sang-Bon/Liarsang-Bon	36.581948	50.53396	2017	9603	96303	1	107	Homo sapiens	2100	29	Context: Archaeological - Period	200	BCE	100	CE	archaeological context		Iran_Parthian_empire	Female	25	40
IRN22	Iran	Amlash-Gilan province	Liār-Sang-Bon/Liarsangbon/Liyarsangbon/Liar-Sang-Bon/Liarsang-Bon	36.581948	50.53396	2017	9603	96317	1	317	Homo sapiens	2040	35	(2080±20 BP, DeA-38589)	165	BCE	1	BCE	radiocarbon	IntCal 20, round by 5, 2sigma	Iran_Parthian_empire	Female	19	35
IRN23	Iran	Amlash-Gilan province	Liār-Sang-Bon/Liarsangbon/Liyarsangbon/Liar-Sang-Bon/Liarsang-Bon	36.581948	50.53396	2017	9603	96301	1	301	Homo sapiens	2100	29	Context: Archaeological - Period	200	BCE	100	CE	archaeological context		Iran_Parthian_empire	Male	45	60	The twin of IRN25
IRN25	Iran	Amlash-Gilan province	Liār-Sang-Bon/Liarsangbon/Liyarsangbon/Liar-Sang-Bon/Liarsang-Bon	36.581948	50.53396	2017	9603	96309	1	309	Homo sapiens	2100	29	Context: Archaeological - Period	200	BCE	100	CE	archaeological context		Iran_Parthian_empire	Male	45	60	The twin of IRN23
IRN26	Iran	Amlash-Gilan province	Liār-Sang-Bon/Liarsangbon/Liyarsangbon/Liar-Sang-Bon/Liarsang-Bon	36.581948	50.53396	2017	9602	96201	1	201	Homo sapiens	2100	29	Context: Archaeological - Period	200	BCE	100	CE	archaeological context		Iran_Parthian_empire	Male	25	40
IRN28	Iran	Amlash-Gilan province	Liār-Sang-Bon/Liarsangbon/Liyarsangbon/Liar-Sang-Bon/Liarsang-Bon	36.581948	50.53396	2017	9602	96202	1	202	Homo sapiens	2100	29	Context: Archaeological - Period	200	BCE	100	CE	archaeological context		Iran_Parthian_empire	Female?	11	16
IRN31	Iran	Amlash-Gilan province	Liār-Sang-Bon/Liarsangbon/Liyarsangbon/Liar-Sang-Bon/Liarsang-Bon	36.581948	50.53396	2017	9602	96203	1	203	Homo sapiens	1950	30	(2012±20 PB, DeA-38592)	50	BCE	65	CE	radiocarbon	IntCal 20, round by 5, 2sigma	Iran_Parthian_empire	Male	25	35
IRN34	Iran	Amlash-Gilan province	Liār-Sang-Bon/Liarsangbon/Liyarsangbon/Liar-Sang-Bon/Liarsang-Bon	36.581948	50.53396	2017	9601	96101	1	101	Homo sapiens	2100	29	Context: Archaeological - Period	200	BCE	100	CE	archaeological context		Iran_Parthian_empire	Male	25	35	Severe trauma on the parietal bone
IRN24	Iran	Semirom County, Isfahan province	Gol-Afshan Tepe	34.5708	57.5204	2019	E	Loc031	1	105	Homo sapiens	6635	50	(5740±30 BP, Lyon-18503(SacA-62582), (5646±35 BP, Lyon-18502(SacA-62581)	4690	BCE	4360	BCE	radiocarbon	IntCal 20, round by 5, 2sigma	Iran_Bakun_period	Male	25	35	Artifitial deformed cranium and incomplete human skull that completely lacks the left mandible and maxilla and is associated with a lumbar vertebra
IRN01	Iran	Kiasar-Sari- Mazandaran province	Vestemin	36.24373	53.53408	2018	F_34	3	2	TF34G3_West burial	Homo sapiens	2280	75.0555	Context: Archaeological - Period	200	CE	460	CE	archaeological context		Iran_End Parthian_Middle Sassanid	Female	20	25
IRN02	Iran	Kiasar-Sari- Mazandaran province	Vestemin	36.24373	53.53408	2018	F_34	3	1	TF34G3-South burial	Homo sapiens	1610	45	(1716±19 BP, DeA38588)	255	CE	410	CE	radiocarbon	IntCal 20, round by 5, 2sigma	Iran_End Parthian_Middle Sassanid	Female	18	20
IRN03	Iran	Kiasar-Sari- Mazandaran province	Vestemin	36.24373	53.53408	2018	F_34	4	1	TF34G4_burial 1	Homo sapiens	2280	75.0555	Context: Archaeological - Period	200	CE	460	CE	archaeological context		Iran_End Parthian_Middle Sassanid	Female	20	25	Severly damaged skull
IRN15	Iran	Kiasar-Sari- Mazandaran province	Vestemin	36.24373	53.53408	2018	F_34	4	2	TF34G4_burial 2	Homo sapiens	2280	75.0555	Context: Archaeological - Period	200	CE	460	CE	archaeological context		Iran_End Parthian_Middle Sassanid	Ambigious	6	7	Child
IRN74	Iran	Kiasar-Sari- Mazandaran province	Vestemin	36.24373	53.53408	2017	H_34	4	1	TH34G4_South position	Homo sapiens	1605	45	(1709±23 BP, DeA-45900)	255	CE	415	CE	archaeological context	IntCal 20, round by 5, 2sigma	Iran_End Parthian_Middle Sassanid	Female	65	70
IRN75	Iran	Kiasar-Sari- Mazandaran province	Vestemin	36.24373	53.53408	2017	H_34	4	3	TH34G4_North position	Homo sapiens	2280	75.0555	Context: Archaeological - Period	200	CE	460	CE	archaeological context		Iran_End Parthian_Middle Sassanid	Male	20	25	Severe pyorrhea in the lower jaw- traumatic brain injury- possible twin for IRN76
IRN76	Iran	Kiasar-Sari- Mazandaran province	Vestemin	36.24373	53.53408	2017	H_34	4	2	TH34G4_West position	Homo sapiens	2280	75.0555	Context: Archaeological - Period	200	CE	460	CE	archaeological context		Iran_End Parthian_Middle Sassanid	Female	20	25	Traumatic brain injury- possible twin for IRN75
IRN77	Iran	Kiasar-Sari- Mazandaran province	Vestemin	36.24373	53.53408	2015	I_39	2	2	TI39G2_South burial	Homo sapiens	2280	75.0555	Context: Archaeological - Period	200	CE	460	CE	archaeological context		Iran_End Parthian_Middle Sassanid	Female	20	25
IRN78	Iran	Kiasar-Sari- Mazandaran province	Vestemin	36.24373	53.53408	2015	H_34	6	1	TH34G6	Homo sapiens	2280	75.0555	Context: Archaeological - Period	200	CE	460	CE	archaeological context		Iran_End Parthian_Middle Sassanid	Female	20	25	Asymmetry of the skull, parietal and occipital swelling, as a possible head injury
IRN27	Iran	Sistan and Baluchestan Province	Shahr-i Sukhta/ Shahr-i Sokhta/Shahr_i_Sokhta/Shahr-e Sukhteh/ Burnt city	30.65083	61.40017	2002	IPV	3402	1	503	Homo sapiens	4650	57.735	Context: Archaeological - Period	2800	BCE	2600	BCE	archaeological context		Iran_Early_Bronze_Age_Period II-Phase 5	Female	30	35
IRN30	Iran	Sistan and Baluchestan Province	Shahr-i Sukhta/ Shahr-i Sokhta/Shahr_i_Sokhta/Shahr-e Sukhteh/ Burnt city	30.65083	61.40017	2002	MIC	4800	1	106	Homo sapiens	4950	129.904	Context: Archaeological - Period	3350	BCE	2900	BCE	archaeological context		Iran_Early_Bronze_Age_Period I_Phases 10-9	Ambigious	Ambigious	Ambigious
IRN43	Iran	Sistan and Baluchestan Province	Shahr-i Sukhta/ Shahr-i Sokhta/Shahr_i_Sokhta/Shahr-e Sukhteh/ Burnt city	30.65083	61.40017	2003	HYM	5100	1	310	Homo sapiens	4650	57.735	Context: Archaeological - Period	2800	BCE	2600	BCE	archaeological context		Iran_Early_Bronze_Age_Period II-Phase 5	Male	30	35
IRN44	Iran	Sistan and Baluchestan Province	Shahr-i Sukhta/ Shahr-i Sokhta/Shahr_i_Sokhta/Shahr-e Sukhteh/ Burnt city	30.65083	61.40017	1997	IUL	1520	1	490	Homo sapiens	4950	129.904	Context: Archaeological - Period	3350	BCE	2900	BCE	archaeological context		Iran_Early_Bronze_Age_Period I_Phases 10-9	Female	35	40
IRN29	Iran	Ilam Province- Kaferi Strait -Tangeh Kafari-Rue River	Cham Papi	33.2235	46.5947	2017	C	24	2	108	Homo sapiens	3650	57.735	Context: Archaeological - Period	1800	BCE	1600	BCE	archaeological context		Iran_Late_Bronze_Age	Female	18	20
IRN33	Iran	Ilam Province- Kaferi Strait -Tangeh Kafari-Rue River	Cham Papi	33.2236	46.5947	2017	C	24	1	109	Homo sapiens	3650	57.735	Context: Archaeological - Period	1800	BCE	1600	BCE	archaeological context		Iran_Late_Bronze_Age	Ambigious	Ambigious	Ambigious	Secondary burial.The bones, especially the skull and face were completely broken
IRN57	Iran	Talajim-Shahmirzad-Semnan province	Marsin-Chal/Mersin-Chal/Mersin	36.04578	53.42766	2021	F_12	63	1	Tr.F12G63	Homo sapiens	2305	50	(2290 ±19 BP, DeA38591)	405	BCE	230	BCE	radiocarbon	IntCal 20, round by 5, 2sigma	Iran_Achaemenid_ Selecuid	Female	25	40
IRN58	Iran	Talajim-Shahmirzad-Semnan province	Marsin-Chal/Mersin-Chal/Mersin	36.04578	53.42766	2021	F_1	52	1	Tr.F1G52	Homo sapiens	2267	21.6506	Context: Archaeological - Period	355	BCE	280	BCE	archaeological context		Iran_Achaemenid_ Selecuid	Female	18	22
IRN59	Iran	Talajim-Shahmirzad-Semnan province	Marsin-Chal/Mersin-Chal/Mersin	36.04578	53.42766	2021	F_17	47	1	Tr.F17G47	Homo sapiens	2267	21.6506	Context: Archaeological - Period	355	BCE	280	BCE	archaeological context		Iran_Achaemenid_ Selecuid	Female	50	60	Severe damage observed in the atlas vertebrae and A_3
IRN60	Iran	Talajim-Shahmirzad-Semnan province	Marsin-Chal/Mersin-Chal/Mersin	36.04578	53.42766	2021	F_11	41	1	Tr.F11G41	Homo sapiens	2267	21.6506	Context: Archaeological - Period	355	BCE	280	BCE	archaeological context		Iran_Achaemenid_ Selecuid	Female	25	40	Mild osteophyte of the lumbar vertebrae
IRN61	Iran	Talajim-Shahmirzad-Semnan province	Marsin-Chal/Mersin-Chal/Mersin	36.04578	53.42766	2021	F_4	55	1	Tr.F4G55	Homo sapiens	2267	21.6506	Context: Archaeological - Period	355	BCE	280	BCE	archaeological context		Iran_Achaemenid_ Selecuid	Male	50	60	Severe pyorrhea has caused tooth decay, which in fact is considered an early onset damage
IRN62	Iran	Talajim-Shahmirzad-Semnan province	Marsin-Chal/Mersin-Chal/Mersin	36.04578	53.42766	2021	F_8	59	1	Tr.F8G59	Homo sapiens	2267	21.6506	Context: Archaeological - Period	355	BCE	280	BCE	archaeological context		Iran_Achaemenid_ Selecuid	Female	20	25
IRN63	Iran	Talajim-Shahmirzad-Semnan province	Marsin-Chal/Mersin-Chal/Mersin	36.04578	53.42766	2021	F_9	30	1	Tr.F9G30	Homo sapiens	2267	21.6506	Context: Archaeological - Period	355	BCE	280	BCE	archaeological context		Iran_Achaemenid_ Selecuid	Male	20	25
IRN64	Iran	Talajim-Shahmirzad-Semnan province	Marsin-Chal/Mersin-Chal/Mersin	36.04578	53.42766	2021	F_13	43	1	TF13G43	Homo sapiens	2267	21.6506	Context: Archaeological - Period	355	BCE	280	BCE	archaeological context		Iran_Achaemenid_ Selecuid	Female	18	35
IRN65	Iran	Talajim-Shahmirzad-Semnan province	Marsin-Chal/Mersin-Chal/Mersin	36.04578	53.42766	2021	F_3	54	1	Tr.F3G54	Homo sapiens	2267	21.6506	Context: Archaeological - Period	355	BCE	280	BCE	archaeological context		Iran_Achaemenid_ Selecuid	Male	35	45	Traumatic brain injury
IRN66	Iran	Talajim-Shahmirzad-Semnan province	Marsin-Chal/Mersin-Chal/Mersin	36.04578	53.42766	2021	F_19	49	1	Tr.F19G49	Homo sapiens	2267	21.6506	Context: Archaeological - Period	355	BCE	280	BCE	archaeological context		Iran_Achaemenid_ Selecuid	Male	60	75	Wear and osteophyte in cervical vertebrae. Minor osteophytes have been observed on the bodies of the thoracic vertebrae
IRN67	Iran	Talajim-Shahmirzad-Semnan province	Marsin-Chal/Mersin-Chal/Mersin	36.04578	53.42766	2021	F_3	7	1	Tr.F3G7	Homo sapiens	2267	21.6506	Context: Archaeological - Period	355	BCE	280	BCE	archaeological context		Iran_Achaemenid_ Selecuid	Male?	40	50	Severe damage on the whole body (postmortem damage)
IRN68	Iran	Talajim-Shahmirzad-Semnan province	Marsin-Chal/Mersin-Chal/Mersin	36.04578	53.42766	2021	F_8	28	1	Tr.F8G28	Homo sapiens	2267	21.6506	Context: Archaeological - Period	355	BCE	280	BCE	archaeological context		Iran_Achaemenid_ Selecuid	Male	18	20
IRN69	Iran	Talajim-Shahmirzad-Semnan province	Marsin-Chal/Mersin-Chal/Mersin	36.04578	53.42766	2021	F_16	46	1	Tr.F16G46	Homo sapiens	2310	50	(2295±20 BP, DeA38590)	405	BCE	230	BCE	radiocarbon	IntCal 20, round by 5, 2sigma	Iran_Achaemenid_ Selecuid	Male	40	50	Benign tumor on the forehead and left parietal area, lumbar osteophyte. The second molar has severe decay, and there are signs of an abscess (opposite the second molar)
IRN70	Iran	Behshahr-Mazandaran province	Gohar_Tepe	36.40814	53.24082	2009	AG2IV	NA	96	AG2IV-96	Homo sapiens	4400	86.6025	Contex-Archaeological period	2600	BCE	2300	BCE	archaeological context		Iran_Middle_Bronze_Age	Male	25	35
IRN71	Iran	Behshahr-Mazandaran province	Gohar_Tepe	36.40814	53.24082	2009	AJ2XX	NA	2	AJ2XX-2	Homo sapiens	4650	230.94	Contex-Archaeological period	3100	BCE	2300	BCE	archaeological context		Iran_Late_Chalcolithic_Middle_Bronze_Age	Male	40	50
IRN72	Iran	Behshahr-Mazandaran province	Gohar_Tepe	36.40814	53.24082	2009	AJ2XX	NA	8	AJ2XX-8	Homo sapiens	4650	230.94	Contex-Archaeological period	3100	BCE	2300	BCE	archaeological context		Iran_Late_Chalcolithic_Middle_Bronze_Age	Male	25	35
IRN73	Iran	Behshahr-Mazandaran province	Gohar_Tepe	36.40814	53.24082	2009	AJ2XXI	NA	11	AJ2XXI-11	Homo sapiens	3700	144.338	Contex-Archaeological period	2000	BCE	1500	BCE	archaeological context		Iran_Late_Bronze_Age	Male	12	18
IRN80	Iran	Behshahr-Mazandaran province	Gohar_Tepe	36.40814	53.24082	2006	AI2XX	30	33	AI2XX-33-30	Homo sapiens	3515	35	(3296±28 BP, OxA-22596)	1625	BCE	1505	BCE	radiocarbon	IntCal 20, round by 5, 2sigma	Iran_Late_Bronze_Age	Ambigious	Ambigious	Ambigious
IRN81	Iran	Ramhormouz_Khuzestan Province- Dehdior village	Jubaji	31.24212	49.66721	2007	NA	Jubaji Tomb	1	Western coffin_1	Homo sapiens	2790	30	(2682±27 BP, P22091)	900	BCE	800	BCE	radiocarbon	IntCal 20, round by 5, 2sigma	Iran_Neo_Elamite_period	Female	16	18
IRN82	Iran	Ramhormouz_Khuzestan Province- Dehdior village	Jubaji	31.24212	49.66721	2007	NA	Jubaji Tomb	1	Western coffin_2	Homo sapiens	2790	30	Context:Based on dates at same site (IRN81)	900	BCE	800	BCE	radiocarbon		Iran_Neo_Elamite_period	Female	17	23
IRN55	Iran	Ramhormouz_Khuzestan Province- Dehdior village	Jubaji	31.24212	49.66721	2007	NA	Jubaji Tomb	2	Eastern coffin_1	Homo sapiens	2790	30	Context:Based on dates at same site (IRN81)	900	BCE	800	BCE	radiocarbon		Iran_Neo_Elamite_period	Female	25	35
IRN56	Iran	Ramhormouz_Khuzestan Province- Dehdior village	Jubaji	31.24212	49.66721	2007	NA	Jubaji Tomb	2	Eastern coffin_2	Homo sapiens	2790	30	Context:Based on dates at same site (IRN81)	900	BCE	800	BCE	radiocarbon		Iran_Neo_Elamite_period	Female	25	35
IRN83	Iran	Pol-e Dokhtar- Rumeshkan-Lurestan Province	Kalmakareh cave	33.19526	47.6235	1992	NA	Hall nr. 1.	1	Skull 38	Homo sapiens	710	15	Context:Based on dates at same site (IRN85)	1215	CE	1270	CE	radiocarbon	Different on archaelogical contex	Iran_Medieval period	Male	24	30
IRN84	Iran	Pol-e Dokhtar- Rumeshkan-Lurestan Province	Kalmakareh cave	33.19526	47.6235	1992	NA	Hall nr. 1.	2	Skull_without_number	Homo sapiens	710	15	Context:Based on dates at same site (IRN85)	1215	CE	1270	CE	radiocarbon	Different on archaelogical contex	Iran_Medieval period	Male	45	55
IRN85	Iran	Pol-e Dokhtar- Rumeshkan-Lurestan Province	Kalmakareh cave	33.19526	47.6235	1992	NA	Hall nr. 1.	3	Skull 39	Homo sapiens	710	15	(811±17 BP, DeA38587)	1215	CE	1270	CE	radiocarbon	IntCal 20, round by 5, 2sigma	Iran_Medieval period	Female	15	17

## Sheet: Tab.S2_Shallow_seq
Table S2. Laboratory summary and sequenicng results of the shallow shotgun sequencing (screening). Note that the comma is used as a decimal separator in this table.
Genetic ID/Sample ID	Sample type	Extraction methods	Library types	Sequencing_ID	Total read pair number	Total base number R1	Total base number R2	Quality trimmed bases R1	Quality trimmed bases R2	Quality trimmed bases fraction R1	Quality trimmed bases fraction R2	Read pairs with both barcodes	Read pairs with both barcodes fraction	Read pairs with both barcodes merged	Read pairs with both barcodes merged fraction	Reads mapped to genome	Reads mapped to genome fraction to input for mapping	Duplication removed read number on genome	Duplication removed read number on genome fraction	Read number on chrX	Read number on chrY	chrY_chrX fraction	chrY-chrX modified fraction	Genetic sex	Damage fraction
IRN01	molar 46	Dabney 2019	Rohland 2015	IRNS01	462101	30892490	30917877	546242	744489	0.017682	0.0240796	430421	0.931444	347515	0.752033	987	0.00284017	976	0.988855	43	1	0.0232558	0.301479	NA	0.365169
IRN02	molar 38	Dabney 2019	Rohland 2015	IRNS02	775611	51307274	51377791	471319	955648	0.0091862	0.0186004	642481	0.828355	621526	0.801337	440123	0.708133	432263	0.982141	18677	177	0.0094769	0.384242	FEMALE	0.224807
IRN03	molar 17	Dabney 2019	Rohland 2015	IRNS03	473506	31307643	31370289	275436	1048244	0.00879772	0.0334152	385258	0.813629	362561	0.765695	1104	0.003045	1081	0.979167	35	5	0.142857	0.430993	NA	0.0108696
IRN15	tibia	Dabney 2019	Rohland 2015	IRNS15	432853	28082114	28134342	295250	810097	0.0105138	0.0287939	411962	0.951737	390116	0.901267	2923	0.00749264	2891	0.989052	72	11	0.152778	0.443778	MALE?	0.0032538
IRN21	pars petrosa ls	Dabney 2019	Rohland 2015	IRNS21	668312	44569962	44613328	348518	780090	0.00781957	0.0174856	630025	0.942711	531460	0.795227	3445	0.00648214	3419	0.992453	79	12	0.151899	0.444374	MALE?	0.402899
IRN21	pars petrosa ls	Dabney 2019	Rohland 2015	2IRNS21	419769	29258652	30169332	301704	399867	0.0103116	0.0132541	396150	0.943733	355241	0.846277	952	0.00267987	952	1	36	8	0.222222	0.46323	NA	0.226923
IRN22	pars petrosa ls	Dabney 2019	Rohland 2015	IRNS22	725339	48164474	48186601	314956	544875	0.00653918	0.0113076	650149	0.896338	608967	0.839562	437464	0.718371	435041	0.994461	19559	191	0.00976533	0.386037	FEMALE	0.120815
IRN22	pars petrosa ls	Dabney 2019	Rohland 2015	2IRNS22	553987	40036307	40950994	155255	217275	0.00387786	0.00530573	520439	0.939443	497405	0.897864	358396	0.720532	357456	0.997377	16413	167	0.0101749	0.385131	FEMALE	0.149187
IRN23	pars petrosa ls	Dabney 2019	Rohland 2015	IRNS23	413833	28454279	28519826	379432	778599	0.0133348	0.0273003	380127	0.918552	353806	0.854949	121832	0.344347	117393	0.963565	2579	330	0.127957	0.462414	MALE	0.143575
IRN24	pars petrosa ld	Dabney 2019	Rohland 2015	IRNS24	579063	38990707	39019376	232506	471373	0.00596311	0.0120805	542863	0.937485	468533	0.809123	138623	0.295866	138155	0.996624	3201	401	0.125273	0.462724	MALE	0.16326
IRN25	molar	Dabney 2019	Rohland 2015	IRNS25	541162	35606119	35662556	847402	1046503	0.0237993	0.0293446	467301	0.863514	424635	0.784673	140771	0.331511	132201	0.939121	3019	356	0.11792	0.460251	MALE	0.138503
IRN26	molar	Dabney 2019	Rohland 2015	IRNS26	423362	27663623	27684121	445735	681792	0.0161127	0.0246275	353022	0.833854	320438	0.756889	4025	0.0125609	4014	0.997267	83	7	0.0843373	0.405491	MALE?	0.206379
IRN26	molar	Rohland 2018, MDE	Rohland 2015	IRN26R	500533	33553778	34928706	191129	277559	0.0056962	0.00794644	470689	0.940376	435790	0.870652	11208	0.0257188	11150	0.994825	242	31	0.128099	0.445651	MALE	0.211443
IRN26	molar	Dabney 2019, MDE	Rohland 2015	IRN26Dab	365534	25328643	26191114	119638	234733	0.00472343	0.00896231	351478	0.961547	324339	0.887302	7325	0.0225844	7306	0.997406	187	15	0.0802139	0.415479	MALE	0.0618485
IRN27	molar	Dabney 2019	Rohland 2015	IRNS27	468346	32656815	32678455	250766	555284	0.00767883	0.0169924	441610	0.942914	368496	0.786803	4	1.08549346532934e-05	4	1	0	0	NaN	0	NA	0
IRN27	molar	Dabney 2019	Rohland 2015	2IRNS27	381758	27660244	28130414	126163	279559	0.00456117	0.00993796	364306	0.954285	278517	0.729564	0	0	0	NaN	0	0	NaN	0	NA	0
IRN27	molar	Rohland 2018, MDE	Rohland 2015	IRN27R	418065	28391399	29412720	416868	541807	0.0146829	0.0184208	373704	0.89389	342219	0.818578	11	3.21431597894915e-05	11	1	0	0	NaN	0	NA	0
IRN27	molar	Dabney 2019, MDE	Rohland 2015	IRN27Dab	417469	28507139	29347887	792974	949442	0.0278167	0.0323513	382623	0.91653	347461	0.832304	97	0.000279168	95	0.979381	2	0	0	0.385043	NA	0
IRN28	molar	Dabney 2019	Rohland 2015	IRNS28	511419	33375961	33419439	560777	755384	0.0168018	0.0226031	470819	0.920613	428556	0.837974	5574	0.0130065	5503	0.987262	120	23	0.191667	0.462239	MALE	0.285398
IRN28	molar	Dabney 2019	Rohland 2015	2IRNS28	484004	33878156	34905320	351538	448706	0.0103765	0.0128549	455300	0.940695	424213	0.876466	12502	0.029471	12461	0.996721	253	28	0.110672	0.438133	MALE	0.16654
IRN28	molar	Rohland 2018, MDE	Rohland 2015	IRN28R	351457	23986899	24920856	177386	231787	0.00739512	0.00930092	335305	0.954043	309438	0.880443	734	0.00237204	732	0.997275	19	2	0.105263	0.400663	NA	0.0691824
IRN28	molar	Dabney 2019, MDE	Rohland 2015	IRN28Dab	396321	25347524	26800987	130521	199381	0.00514926	0.00743932	371051	0.936239	343300	0.866217	896	0.00260996	892	0.995536	22	2	0.0909091	0.39075	NA	0.0703518
IRN29	molar 48	Dabney 2019	Rohland 2015	IRNS29	747603	50653793	50689944	410083	868469	0.0080958	0.017133	634432	0.848622	513670	0.687089	48	9.34452080129266e-05	47	0.979167	2	1	0.5	0.519309	NA	0
IRN30	molar	Dabney 2019	Rohland 2015	IRNS30	485174	33986593	34020757	237687	531735	0.00699355	0.0156297	456240	0.940364	352537	0.72662	10	2.83658169213444e-05	10	1	0	0	NaN	0	NA	0
IRN31	pars petrosa ls	Dabney 2019	Rohland 2015	IRNS31	736890	51082538	51107789	352784	605944	0.00690616	0.0118562	678511	0.920777	586277	0.79561	441939	0.753806	440796	0.997414	10318	1310	0.126963	0.468121	MALE	0.0806331
IRN33	pars petrosa ld	Dabney 2019	Rohland 2015	IRNS33	677607	42191401	42255684	300220	702557	0.00711567	0.0166263	651982	0.962183	635838	0.938358	3624	0.00569956	3606	0.995033	99	8	0.0808081	0.40556	MALE?	0.0132304
IRN34	femur	Dabney 2019	Rohland 2015	IRNS34	430471	29346338	29388059	240257	496130	0.00818695	0.016882	409800	0.951981	370104	0.859765	16729	0.0452008	15977	0.955048	347	47	0.135447	0.451791	MALE	0.0817455
IRN43	femur	Dabney 2019	Rohland 2015	IRNS43	306675	21271408	21296843	187659	415528	0.00882212	0.0195112	286613	0.934582	255430	0.832901	371	0.00145245	369	0.994609	9	2	0.222222	0.455952	NA	0
IRN44	femur	Dabney 2019	Rohland 2015	IRNS44	310919	17060927	17242114	4637764	4843884	0.271835	0.280933	161516	0.519479	127215	0.409158	3531	0.0277562	568	0.160861	16	0	0	0.24635	NA	0.0344828
IRN55	clavicle	Rohland 2018	Rohland 2015	IRNS55	643420	40988499	43040237	1067754	1190961	0.0260501	0.0276709	585926	0.910643	546124	0.848783	205	0.000375373	205	1	9	2	0.222222	0.455952	NA	0
IRN56	humerus	Rohland 2018	Rohland 2015	IRNS56	458252	29704680	30890845	1434429	1530734	0.0482897	0.049553	395182	0.862368	374094	0.81635	79	0.000211177	78	0.987342	2	2	1	0.573749	NA	0.0909091
IRN57	molar 46	Rohland 2018	Rohland 2015	IRNS57	417022	27926345	29110495	262674	350127	0.00940596	0.0120275	388424	0.931423	356422	0.854684	76117	0.213559	75975	0.998134	3460	32	0.00924855	0.353285	FEMALE	0.125109
IRN57	pars petrosa ld	Rohland 2018	Rohland 2015	IRN2S57	522671	34160793	35804577	248116	355804	0.00726318	0.00993739	499120	0.954941	458706	0.877619	207728	0.452857	203850	0.981331	9239	90	0.00974131	0.374464	FEMALE	0.112474
IRN58	molar 47	Rohland 2018	Rohland 2015	IRNS58	259652	17156689	17809465	438814	518872	0.0255768	0.0291346	224459	0.864461	197093	0.759066	67	0.000339941	67	1	3	0	0	0.356763	NA	0.117647
IRN59	molar 36	Rohland 2018	Rohland 2015	IRNS59	466591	30279319	31710123	201855	250071	0.00666643	0.00788616	452001	0.968731	388965	0.833632	4164	0.0107053	4143	0.994957	164	7	0.0426829	0.372362	FEMALE	0.205607
IRN60	molar 47	Rohland 2018	Rohland 2015	IRNS60	420984	28183446	29262084	144567	229797	0.0051295	0.00785306	409766	0.973353	351802	0.835666	11243	0.0319583	11199	0.996086	498	5	0.0100402	0.30651	FEMALE	0.220648
IRN61	molar 33	Rohland 2018	Rohland 2015	IRNS61	437051	28315708	29383044	1293908	1355327	0.0456958	0.0461262	372901	0.853221	324148	0.741671	22789	0.0703043	21767	0.955154	498	59	0.118474	0.448252	MALE	0.155766
IRN62	molar 37	Rohland 2018	Rohland 2015	IRNS62	501006	32034842	33693065	239322	353651	0.00747068	0.0104963	473905	0.945907	412865	0.824072	96	0.000232522	96	1	0	0	NaN	0	NA	0
IRN63	molar 46	Rohland 2018	Rohland 2015	IRNS63	248407	16386001	16840589	997662	1052849	0.060885	0.0625185	212568	0.855725	177541	0.714718	195	0.00109834	190	0.974359	7	0	0	0.296994	NA	0.142857
IRN64	molar 37	Rohland 2018	Rohland 2015	IRNS64	525245	35137915	36487308	343896	484300	0.00978703	0.0132731	500689	0.953248	441046	0.839696	14994	0.0339965	14896	0.993464	311	32	0.102894	0.436467	MALE	0.249893
IRN65	molar 43	Rohland 2018	Rohland 2015	IRNS65	457055	29260313	30718956	632410	736211	0.0216132	0.023966	424877	0.929597	387475	0.847764	37552	0.0969146	37197	0.990546	851	123	0.144536	0.461132	MALE	0.209647
IRN66	lower first premolar	Rohland 2018	Rohland 2015	IRNS66	434335	28386772	29668612	293344	408849	0.0103338	0.0137805	412532	0.949801	368709	0.848905	223	0.000604813	223	1	2	1	0.5	0.519309	NA	0.0188679
IRN67	molar 47	Rohland 2018	Rohland 2015	IRNS67	449236	29162912	30606555	191680	323035	0.00657273	0.0105544	428410	0.953641	380907	0.8479	303	0.00079547	303	1	7	1	0.142857	0.421606	NA	0.155172
IRN68	molar 16	Rohland 2018	Rohland 2015	IRNS68	354329	24025084	24846102	416540	494549	0.0173377	0.0199045	260633	0.735568	233772	0.65976	28386	0.121426	26848	0.945818	617	73	0.118314	0.449973	MALE	0.15355
IRN69	molar 36	Rohland 2018	Rohland 2015	IRNS69	408745	25898156	27484311	137591	195542	0.00531277	0.00711468	386797	0.946304	367062	0.898022	235430	0.64139	235231	0.999155	5301	669	0.126203	0.465292	MALE	0.134892
IRN70	molar 27	Rohland 2018	Rohland 2015	IRNS70	477719	31567531	32908659	192496	300610	0.00609791	0.00913468	454889	0.95221	408221	0.854521	138	0.000338052	138	1	3	0	0	0.356763	NA	0.0416667
IRN71	molar 26	Rohland 2018	Rohland 2015	IRNS71	364332	24122201	25192081	129411	210204	0.00536481	0.00834405	341220	0.936563	306071	0.840088	173	0.000565228	173	1	1	1	1	0.56276	NA	0.16129
IRN72	molar 16	Rohland 2018	Rohland 2015	IRNS72	502047	34333526	35570151	163597	247957	0.00476493	0.00697093	478530	0.953158	435539	0.867526	83	0.000190568	83	1	4	1	0.25	0.466285	NA	0
IRN73	molar 32	Rohland 2018	Rohland 2015	IRNS73	348809	23681184	24519424	214816	318792	0.00907117	0.0130016	325916	0.934368	297126	0.85183	171	0.000575513	171	1	10	2	0.2	0.447734	NA	0.0227273
IRN74	molar 28	Rohland 2018	Rohland 2015	IRNS74	508939	32153440	34011668	196744	287478	0.00611891	0.00845233	483469	0.949955	430010	0.844915	7839	0.0182298	7808	0.996045	363	5	0.0137741	0.317647	FEMALE	0.149866
IRN75	molar 47	Rohland 2018	Rohland 2015	IRNS75	492180	31860790	33295468	735051	843231	0.0230707	0.0253257	384912	0.782055	354557	0.720381	3969	0.0111943	3911	0.985387	97	10	0.103093	0.42157	MALE?	0.152263
IRN76	molar 16	Rohland 2018	Rohland 2015	IRNS76	362437	23593984	24681284	369187	482351	0.0156475	0.0195432	341040	0.940964	304607	0.840441	791	0.00259679	783	0.989886	23	19	0.826087	0.549254	NA	0.0793651
IRN77	molar 38	Rohland 2018	Rohland 2015	IRNS77	427746	28263759	29470865	409906	541373	0.0145029	0.0183698	404744	0.946225	361050	0.844076	25331	0.0701593	24730	0.976274	267	28	0.104869	0.435778	MALE	0.292318
IRN78	pars petrosa	Rohland 2018	Rohland 2015	IRNS78	699945	46534810	48521469	285288	464942	0.00613064	0.00958219	672106	0.960227	608509	0.869367	358	0.000588323	358	1	8	1	0.125	0.411187	NA	0.137931
IRN80	molar 47	Rohland 2018	Rohland 2015	IRNS80	531641	33485669	35396532	250974	378014	0.00749497	0.0106794	508371	0.95623	442492	0.832314	3643	0.00823292	3638	0.998628	36	20	0.555556	0.522656	NA	0.153203
IRN81	molar 16	Rohland 2018	Rohland 2015	IRNS81	653735	42899755	44790350	459446	756145	0.0107098	0.0168819	620776	0.949584	529245	0.809571	81	0.000153048	81	1	19	19	1	0.56254	NA	0
IRN82	ulna	Rohland 2018	Rohland 2015	IRNS82	493787	33125508	34160734	809717	954690	0.0244439	0.027947	440294	0.891668	371975	0.753311	1276	0.00343034	1222	0.95768	32	26	0.8125	0.54538	NA	0.00442478
IRN83	molar 2 upper jaw	Rohland 2018	Rohland 2015	IRNS83	466651	31009014	32083255	1338539	1463154	0.0431661	0.0456049	370482	0.793917	343611	0.736334	2381	0.00692935	2222	0.933221	37	21	0.567568	0.5238	NA	0.0734177
IRN84	molar 47	Rohland 2018	Rohland 2015	IRNS84	516397	34235563	35584306	904607	1072948	0.026423	0.0301523	418592	0.810601	377964	0.731925	7006	0.0185362	6729	0.960462	35	20	0.571429	0.524454	NA	0.148004
IRN85	molar 27	Rohland 2018	Rohland 2015	IRNS85	655004	41590346	43930738	371874	531334	0.00894135	0.0120948	609370	0.93033	563460	0.860239	151353	0.268614	150466	0.99414	1337	38	0.0284218	0.390811	FEMALE	0.0616107
IRN02	molar 38	Dabney 2019	Rohland 2015 Arbor hybridization capture	IRNGC02	771488	52226759	52232914	346955	515920	0.00664324	0.0098773	609675	0.790259	591749	0.767023	436545	0.73772	360257	0.825246	15131	321	0.0212147	0.411505	MALE	0.219215
IRN22	pars petrosa ls	Dabney 2019	Rohland 2015 Arbor hybridization capture	IRNGC22	770661	52727854	52698417	237887	416735	0.0045116	0.00790792	694335	0.90096	660654	0.857256	502889	0.761199	451459	0.897731	19623	360	0.0183458	0.409134	MALE	0.118903
IRN23	pars petrosa ls	Dabney 2019	Rohland 2015 Arbor hybridization capture	IRNGC23	815376	57921094	59362734	413792	787812	0.00714406	0.0132712	731976	0.897716	659194	0.808454	406912	0.617287	214046	0.526025	1244	747	0.600482	0.515126	MALE	0.132412
IRN24	pars petrosa ld	Dabney 2019	Rohland 2015 Arbor hybridization capture	IRNGC24	797231	55270602	57085598	278339	480968	0.00503593	0.00842538	730446	0.916229	667205	0.836903	382048	0.57261	317387	0.830752	1819	1524	0.837823	0.524625	MALE	0.164682
IRN25	molar	Dabney 2019	Rohland 2015 Arbor hybridization capture	IRNGC25	1651729	113859683	117661389	1082548	1515035	0.00950774	0.0128762	1401063	0.84824	1322823	0.800872	881567	0.666429	244395	0.277228	1314	513	0.390411	0.500519	MALE	0.124472
IRN34	femur	Dabney 2019	Rohland 2015 Arbor hybridization capture	IRNGC34	1296540	90487982	93195204	562354	1105855	0.00621468	0.011866	1216084	0.937946	1047402	0.807844	404438	0.386134	77033	0.190469	429	192	0.447552	0.506133	MALE	0.0695632
IRN61	molar 33	Rohland 2018	Rohland 2015 Arbor hybridization capture	IRNGC61	1453537	92877092	96959834	4517181	4790868	0.0486361	0.0494109	1226491	0.843798	1122312	0.772125	334966	0.298461	77624	0.231737	338	131	0.387574	0.500326	MALE	0.137585
IRN65	molar 43	Rohland 2018	Rohland 2015 Arbor hybridization capture	IRNGC65	633388	42484965	44210429	563747	716352	0.0132693	0.0162032	590762	0.932702	552853	0.87285	275179	0.497744	128716	0.467754	651	484	0.743472	0.524121	MALE	0.20491
IRN68	molar 16	Rohland 2018	Rohland 2015 Arbor hybridization capture	IRNGC68	707899	49190764	50783748	499324	791527	0.0101508	0.0155862	479600	0.677498	442512	0.625106	242180	0.547285	54173	0.223689	241	166	0.688797	0.52498	MALE	0.123158
IRN85	molar 27	Rohland 2018	Rohland 2015 Arbor hybridization capture	IRNGC85	1560572	102816402	108153543	742814	1243248	0.00722466	0.0114952	1406971	0.901574	1324672	0.848837	693142	0.523256	471595	0.680373	3741	163	0.0435712	0.423952	MALE	0.0576592
IRN23	pars petrosa ls	Dabney 2019	Rohland 2015 Twist hybridization capture	IRN2GC23	453926	32959800	32989466	159129	385690	0.00482797	0.0116913	416563	0.917689	363423	0.800622	233111	0.641432	160756	0.689611	3456	1840	0.532407	0.509775	MALE	0.138376
IRN24	pars petrosa ld	Dabney 2019	Rohland 2015 Twist hybridization capture	IRN2GC24	402101	28932743	28949929	154522	319362	0.00534073	0.0110315	386836	0.962037	332080	0.825862	142357	0.428683	46812	0.328835	952	548	0.57563	0.514241	MALE	0.081127
IRN25	molar	Dabney 2019	Rohland 2015 Twist hybridization capture	IRN2GC25	468142	33879379	33882330	137013	260637	0.00404414	0.00769242	447937	0.95684	371136	0.792785	247237	0.666163	225388	0.911627	4986	4301	0.862615	0.522633	MALE	0.168065
IRN34	femur	Dabney 2019	Rohland 2015 Twist hybridization capture	IRN2GC34	518234	37050174	37080046	184216	417201	0.00497207	0.0112514	476779	0.920007	424473	0.819076	292932	0.690107	131820	0.450002	2861	1436	0.501922	0.508217	MALE	0.135871
IRN61	molar 33	Rohland 2018	Rohland 2015 Twist hybridization capture	IRN2GC61	395401	27786211	27783596	255171	394377	0.00918337	0.0141946	383767	0.970577	311455	0.787694	100208	0.321742	29104	0.290436	466	250	0.536481	0.513111	MALE	0.13376
IRN65	molar 43	Rohland 2018	Rohland 2015 Twist hybridization capture	IRN2GC65	610948	44336837	44330766	192038	356042	0.00433134	0.00803149	592305	0.969485	468524	0.76688	252605	0.539151	129599	0.51305	2626	1913	0.728484	0.519475	MALE	0.216181
IRN68	molar 16	Rohland 2018	Rohland 2015 Twist hybridization capture	IRN2GC68	442039	31616979	31617050	235174	463000	0.00743822	0.014644	346854	0.784668	275994	0.624366	142987	0.51808	38781	0.27122	800	409	0.51125	0.510389	MALE	0.125073

## Sheet: Tab. S3_mtCapture
Table S3. Laboratory methods and sequencing results of the mitochondrial DNA capture and sequencing. Note that the comma is used as a decimal separator in this table.
Genetic ID/Sample ID	Sample type	Extraction methods	Library types	Sequencing_ID	Total read pair number	Total base number R1	Total base number R2	Quality trimmed bases R1	Quality trimmed bases R2	Quality trimmed bases fraction R1	Quality trimmed bases fraction R2	Read pairs with both barcodes	Read pairs with both barcodes fraction	Read pairs with both barcodes merged	Read pairs with both barcodes merged fraction	Reads mapped to mtDNA	Reads mapped to mtDNA fraction to input for mapping	Duplication removed read number on mtDNA	Duplication removed read number on mtDNA fraction	Average coverage on mtDNA	Minimum coverage on mtDNA	Maximum coverage on mtDNA	DNA damage frequency on first base of 5 end	mtDNA haplogroup	mtDNA haplogroup quality	ContamMix_contamination_upper_bound	ContamMix_2.5%_quantile	ContamMix_97.5%_quantile
IRN02	molar 38	Dabney 2019	Rohland 2015 target enrichment of mtDNA	IRNC02	238644	16472736	16485177	60891	132386	0.00369647	0.00803061	219739	0.920782	207613	0.869969	77163	0.371667	9015	0.116831	30.5284	4	58	0.165595	T2b34	1	0.0098	0.949975	0.990753
IRN15	tibia	Dabney 2019	Rohland 2015 target enrichment of mtDNA	IRNC15	149962	10279455	10288958	51280	185199	0.00498859	0.0179998	144630	0.964444	123905	0.826243	1	8.07069932609661e-06	1	1	0.00440582	0	1	0	H2a2a1	0.5	NaN	NA	NA
IRN23	pars petrosa ls	Dabney 2019	Rohland 2015 target enrichment of mtDNA	IRNC23	127421	9082672	9091609	30244	78446	0.00332986	0.0086284	122437	0.960886	110859	0.870021	49248	0.44424	4581	0.093019	17.9457	1	35	0.135108	J1d	0.912	0.0087	0.974916	0.997136
IRN26	molar	Rohland 2018, MDE	Rohland 2015 target enrichment of mtDNA	IRNC26R	131495	9579460	9721757	33374	75090	0.00348391	0.00772391	101062	0.768562	84332	0.641332	37743	0.447553	7286	0.193042	31.725	1	62	0.214019	J1b6a	0.9698	0.0043	0.991747	0.999938
IRN28	molar	Dabney 2019	Rohland 2015 target enrichment of mtDNA	2IRNC28	272970	19485449	19966185	77805	152273	0.00399298	0.00762654	242847	0.889647	224590	0.822764	121827	0.542442	20774	0.17052	100.063	5	172	0.0959759	HV2a1	0.9443	0.0029	0.996754	0.999974
IRN59	molar 36	Rohland 2018	Rohland 2015 target enrichment of mtDNA	IRNC59	136530	9703729	9906286	44226	90058	0.00455763	0.009091	82535	0.604519	58174	0.42609	322	0.00553512	192	0.596273	0.557064	0	5	0.135135	H2a2a1	0.5	0	0.0278461	0.978476
IRN60	molar 47	Rohland 2018	Rohland 2015 target enrichment of mtDNA	IRNC60	214680	15598713	15825106	47740	123276	0.00306051	0.0077899	200575	0.934298	139430	0.649478	53070	0.380621	12110	0.228189	51.0771	1	103	0.124823	U2e1	0.9694	0.0019	0.994644	0.999915
IRN64	molar 37	Rohland 2018	Rohland 2015 target enrichment of mtDNA	IRNC64	159647	11367955	11607796	41250	167131	0.00362862	0.0143982	152730	0.956673	120011	0.751727	1177	0.00980743	900	0.764656	2.55242	0	13	0.148387	W	0.637	0	0.89897	0.99923
IRN74	molar 28	Rohland 2018	Rohland 2015 target enrichment of mtDNA	IRNC74	218138	14758606	15319450	78838	178826	0.00534183	0.0116731	210702	0.965911	187300	0.858631	10090	0.0538708	5495	0.544599	21.5877	0	53	0.119712	K1a12a	0.9055	0.0023	0.990746	0.999835
IRN75	molar 47	Rohland 2018	Rohland 2015 target enrichment of mtDNA	IRNC75	174505	12620212	12829792	39637	135563	0.00314076	0.0105663	160806	0.921498	130846	0.749812	47780	0.365162	2834	0.0593135	9.32337	0	31	0.106691	H13a2b3	0.9035	0.0017	0.973468	0.999797
IRN76	molar 16	Rohland 2018	Rohland 2015 target enrichment of mtDNA	IRNC76	247703	18100598	18345499	56552	128919	0.00312432	0.00702728	212643	0.85846	160654	0.648575	40581	0.252599	3324	0.0819103	11.3133	0	30	0.057971	H13a2b3	0.9035	0.0027	0.966507	0.998801
IRN77	molar 38	Rohland 2018	Rohland 2015 target enrichment of mtDNA	IRNC77	201947	14888397	15058576	33927	91266	0.00227875	0.00606073	181994	0.901197	128189	0.634766	17883	0.139505	2037	0.113907	5.88485	0	17	0.275269	J1b1a1+146	0.945	0.0012	0.968095	0.999782
IRN80	molar 47	Rohland 2018	Rohland 2015 target enrichment of mtDNA	IRNC80	180022	12877721	13136403	45804	111933	0.00355684	0.00852083	130629	0.725628	88090	0.489329	19447	0.220763	8081	0.41554	30.6897	0	72	0.093826	J1d2	0.9717	0.0014	0.993645	0.999939
IRN81	molar 16	Rohland 2018	Rohland 2015 target enrichment of mtDNA	IRNC81	220524	16442131	16533327	55011	153208	0.00334573	0.00926662	205914	0.933749	102843	0.466357	287	0.00279066	149	0.519164	0.46418	0	4	0.0833333	H2a2a1	0.5	0	0.0251284	0.975006
IRN83	molar 2 upper jaw	Rohland 2018	Rohland 2015 target enrichment of mtDNA	IRNC83	272208	19066441	19639508	72560	136171	0.00380564	0.00693352	222629	0.817864	201488	0.740199	10993	0.0545591	3476	0.316201	9.69974	0	31	0.0835694	N1a1b1	0.7892	0.0013	0.972441	0.999383
IRN84	molar 47	Rohland 2018	Rohland 2015 target enrichment of mtDNA	IRNC84	162605	11323253	11675037	40245	86451	0.00355419	0.00740477	155514	0.956391	136930	0.842102	25025	0.182758	8143	0.325395	27.4784	0	67	0.0606936	HV	0.8084	0.0012	0.991576	0.999946
IRN85	molar 27	Rohland 2018	Rohland 2015 target enrichment of mtDNA	IRNC85	125571	8992738	9180258	28840	74315	0.00320703	0.00809509	113310	0.902358	97473	0.776238	26442	0.271275	8073	0.30531	28.4597	1	65	0.0441582	W3b	0.9788	0.0099	0.95975	0.988772

## Sheet: Tab. S4_Combined_Bioinfo
Table S4. Sequencing reports based on the Arbor, Twist, and deep shotgun sequencing methods. Note that the comma is used as a decimal separator in this table.
Genetic ID/ Sample ID	Sample type	Extraction methods	Library types	Sequencing_ID	Total read pair number	Total base number	Quality trimmed bases	Quality trimmed bases fraction	Read pairs with both barcodes	Read pairs with both barcodes fraction	Read pairs with both barcodes merged	Read pairs with both barcodes merged fraction	Reads mapped to genome	Reads mapped to genome fraction to barcoded read no	Duplication removed read number	Duplication removed read number fraction	DNA damage frequency on first base of 5 end	mtDNA haplogroup	mtDNA haplogroup quality	Genome_Coverage	MT_Coverage	chrX_Coverage	chrY_Coverage	XY_Ratio	Sex	NonMissingCalls	chrY_haplogroup	Hg_marker	hapCon_MLE	CI_lower	CI_upper	ANGSD_MoM	SE	ContamMix_contamination_upper_bound	ContamMix_2.5%_quantile	ContamMix_97.5%_quantile
IRN23	pars petrosa ls	Dabney 2019	Rohland 2015 Arbor hybridization capture	IRNGC23W	9217972	1533897674	12963737	0.0084515	8357148	0.906615	8005939	0.957975	6154884	0.736481	1952138	0.317169	0.111252	J1d	0.8845	0.0426323	12.2088	0.0301669	0.0538745	1.78588	MALE	150954	J1a2a2a~	J-FGC6141/etc*(xAMM00043)	0	nan	nan	0	0	0.012	0.83805	0.929594
				IRN2GC23W	22742521	4394892699	153816261	0.0349989	20737509	0.911839	20330756	0.980386	14882717	0.717671	3446530	0.231579	0.115182	J1d	0.8973	0.0818873	14.4493	0.0492846	0.0773585	1.56963	MALE	194524	J1a2a2a~	J-FGC6069/etc*(xFGC6095)	0	-0.005623	0.005623	0	0	0.0099	0.860658	0.944663
IRN24	pars petrosa ld	Dabney 2019		IRNGC24W	18673938	2965686433	28060390	0.00946168	17188202	0.920438	16571142	0.9641	11469790	0.667306	5420193	0.472563	0.135521	T2c	0.9389	0.113012	24.3604	0.0765549	0.172914	2.2587	MALE	520681	R2a2b1	R-FGC12582/etc*(xFGC17085,BY21669,FGC18148)	0.002539	0.000478	0.0046	0.007196	0.00532239	0.011	0.760306	0.873857
	pars petrosa ld	Dabney 2019		IRN2GC24W	27995275	5488604132	154029940	0.0280636	26611054	0.950555	26005216	0.977234	18579155	0.698174	7433795	0.400115	0.142404	T2c	0.9398	0.173715	34.4725	0.0991651	0.202802	2.04509	MALE	770020	R2a2b1	R-FGC12582/etc*(xFGC22796,FGC17608)	0.002289	0.000819	0.003759	0.009718	0.00379096	0.017	0.617934	0.733392
IRN25	molar	Dabney 2019		IRNGC25W	7172677	1113852211	9225008	0.00828208	6139375	0.855939	6002181	0.977653	4772247	0.777318	1060196	0.222159	0.0931854	J1d	0.9224	0.0194006	51.8822	0.0152599	0.024059	1.57662	MALE	60342	J1a2a~	J-FGC1642/etc*(xZS9841,ZS4445,Z18323,ZS1285,ZS7431,Z28225,FGC13864,FGC9941,ZS9416,FGC4769,Z28295,FGC8216,V1763,ZS1607,Z18182,ZS1727,FGC12309,ZS1679,FGC5219,CTS7034,FGC30545,ZS2260,Y12886,ZS4085,Y21752,Y14429,ZS6712,Y13392,FGC31331,ZS10060,Y21745,FGC42796,M6661,BY241,ZS6602,FGC6165)	0	-0.022005	0.022005	NA	NA	0.0089	0.794076	0.865073
IRN34	femur	Dabney 2019		IRNGC34W	8289297	1344527899	11374477	0.00845983	7842915	0.94615	7432331	0.947649	3418438	0.435863	455982	0.133389	0.0491498	U1a1c1c	0.9591	0.0100038	9.65091	0.00812313	0.0164761	2.0283	MALE	27996	NA	NA	0	-0.077102	0.077102	NA	NA	0.013	0.793729	0.910806
IRN61	molar 33	Rohland 2018		IRNGC61W	6371711	868435837	8537107	0.00983044	5321909	0.83524	5117923	0.961671	2051656	0.385511	431072	0.210109	0.0846971	K1a4	0.9521	0.00618746	61.5393	0.00507518	0.00736757	1.45169	MALE	11509	NA	NA	0.074624	-0.398739	0.547988	NA	NA	0.01	0.694077	0.784935
IRN65	molar 43	Rohland 2018		IRNGC65W	7988671	1182954239	9021016	0.00762584	7442014	0.931571	7308523	0.982063	4408865	0.592429	1106139	0.25089	0.148866	U1a1c1d	0.9874	0.02109	102.25	0.0158746	0.0337809	2.12799	MALE	111424	J2b2a	M8769	0.020302	-0.003823	0.044427	0	0	0.017	0.768313	0.812717
IRN68	molar 16	Rohland 2018		IRNGC68W	8635347	1364435602	17218151	0.0126192	5795744	0.671165	5504291	0.949713	3765525	0.649705	525632	0.139591	0.0774333	HV	0.8751	0.00913231	62.0354	0.00819946	0.0168041	2.04942	MALE	18451	NA	NA	0.013759	-0.460194	0.487712	NA	NA	0.0049	0.945435	0.974984
IRN85	molar 27	Rohland 2018		IRNGC85W	21640535	3096161930	57263576	0.018495	19846024	0.917076	18798940	0.94724	13199897	0.665115	5838305	0.442299	0.036953	W3b	0.9434	0.0910858	32.6088	0.101896	0.0356997	0.350355	FEMALE	408356	NA	NA	0.374328	0.356834	0.391823	0.257229	0.0181759	0.0044	0.937807	0.973917
IRN02	molar 38	Dabney 2019	Rohland 2015, shotgun seq	IRNS02W	38353484	5775105272	66388835	0.0114957	31930111	0.832522	31501716	0.986583	26749263	0.837744	15230531	0.569381	0.189206	T2b34	0.9688	0.260822	7.86161	0.272421	0.0413042	0.151619	Female	232179	NA	NA	0.307518	0.28125	0.333787	0.258018	0.0345509	0.018	0.466174	0.732831
IRN22	pars petrosa ls	Dabney 2019		IRNS22W	67681014	10648918514	78595188	0.00738058	61125988	0.903148	60711144	0.993213	9541818	0.156101	6874607	0.720471	0.109072	X2	0.9498	0.670352	28.9412	0.725335	0.0868251	0.119703	Female	507524	NA	NA	0.293241	0.279328	0.307153	0.189377	0.0094566	0.0057	0.852708	0.937692
IRN31	pars petrosa ls	Dabney 2019		IRNS31W	68527628	12831616077	136488076	0.0106369	63439763	0.925755	62453114	0.984447	12110604	0.190899	10523259	0.868929	0.0693256	J1b6a	0.9693	1.11209	75.5126	0.642196	0.628084	0.978027	Male	741576	J1a2a2a~	J-FGC6142	0.002203	0.000628	0.003779	0.003237	0.0015097	0.012	0.785185	0.844658
IRN57	pars petrosa ld	Rohland 2018		IRN2S57W	48294464	7033564399	53641802	0.00762655	46257255	0.957817	45356405	0.980525	23279290	0.503257	10760823	0.462249	0.0970522	U4c1	0.9808	0.204615	20.7962	0.220496	0.0371928	0.168679	FEMALE	178466	NA	NA	0.326519	0.297027	0.356011	0.326019	0.0568361	0.0088	0.779517	0.906373
IRN69	molar 36	Rohland 2018		IRNS69W	82341309	11154482866	87853175	0.00787604	78063644	0.94805	77240074	0.98945	60920930	0.780401	51248753	0.841234	0.115531	J1d4	0.97	0.836277	56.1571	0.480073	0.43395	0.903926	MALE	604443	J2b2a2~	J-Z8272	0.005633	0.002532	0.008735	0.000591	0.0014805	0.01	0.733828	0.809124
IRN23	pars petrosa ls	Dabney 2019	Rohland 2015 Twist hybridization capture	IRN2GC23W	22742521	4394892699	153816261	0.0349989	20737509	0.911839	20330756	0.980386	14882717	0.717671	3446530	0.231579	0.115182	J1d	0.8973	0.0818873	14.4493	0.0492846	0.0773585	1.56963	MALE	194524	J1a2a2a~	J-FGC6069/etc*(xFGC6095)	0	-0.005623	0.005623	0	0	0.0099	0.860658	0.944663
IRN24	pars petrosa ld	Dabney 2019		IRN2GC24W	27995275	5488604132	154029940	0.0280636	26611054	0.950555	26005216	0.977234	18579155	0.698174	7433795	0.400115	0.142404	T2c	0.9398	0.173715	34.4725	0.0991651	0.202802	2.04509	MALE	770020	R2a2b1	R-FGC12582/etc*(xFGC22796,FGC17608)	0.002289	0.000819	0.003759	0.009718	0.00379096	0.017	0.617934	0.733392
IRN25	molar	Dabney 2019		IRN2GC25W	16047027	2949025673	106807634	0.0362179	14556930	0.907142	14256690	0.979375	10723947	0.73669	1612494	0.150364	0.121488	J1d	0.9214	0.0325134	60.0937	0.0202605	0.0317743	1.56829	MALE	80371	J1a2a~	J-AM01322*(xZS9833,FGC20566,AM01351,ZS6648,FGC6120)	0	-0.017158	0.017158	0	0	0.017	0.636487	0.716652
IRN34	femur	Dabney 2019		IRN2GC34W	13347724	2529081758	68518073	0.0270921	12835709	0.96164	12628724	0.983874	5763959	0.449057	521862	0.0905388	0.0651768	U1a1c1c	0.9719	0.0124381	10.2727	0.00781501	0.0145969	1.8678	MALE	32505	J2a	J-CTS1085/etc*(xY104740,S23154,FGC20270,Z7671,Z39768,Y6757)	0	-0.074204	0.074204	NA	NA	0.014	0.788744	0.901337
IRN61	molar 33	Rohland 2018		IRN2GC61W	11256791	2093345765	83411033	0.0398458	10594495	0.941165	10187011	0.961538	3851316	0.36352	411381	0.106816	0.095883	K1a4	0.9752	0.00625863	63.0313	0.00428374	0.00611528	1.42756	MALE	11079	NA	NA	0	-0.384913	0.384913	NA	NA	0.012	0.69787	0.793622
IRN65	molar 43	Rohland 2018		IRN2GC65W	18367443	3761066160	92490851	0.0245917	17672029	0.962139	17327795	0.980521	10014334	0.566677	1488880	0.148675	0.18846	U1a1c1d	0.9879	0.0353476	132.338	0.0203918	0.0421963	2.06928	MALE	165281	J2b2a2a~	J-FGC61903*(xY28255)	0.01214	-0.001621	0.025901	0	0	0.015	0.823918	0.860351
IRN68	molar 16	Rohland 2018		IRN2GC68W	11140958	2135811525	101335763	0.047446	8528596	0.765517	8113697	0.951352	4637405	0.543748	416070	0.0897204	0.103512	HV	0.9482	0.00787777	56.9727	0.00518671	0.0111901	2.15745	MALE	17346	NA	NA	0.070998	-0.064769	0.206765	NA	NA	0.011	0.709377	0.812596

## Sheet: Tab.S5_hg mtDNA
Table S5. The distribution of the mtDNA haplogroups among ancient Iranian population.
Site name	D	H	HV	I	J1	J2	K	L	M	N	R*	R2	R5	T1	T2	U1	U2	U3	U4	U5	U7	W	X	Total number of individual	Refrences
Belt cave_Mesolithic			1																					1	Narasimhan et al. 2019 and Lazaridis et al. 2022
Ganj Dareh_N			2		1						1	5									2		1	12	Narasimhan et al. 2019 and Lazaridis et al. 2022
HajjiFiruz_N			1				3									1								5	Narasimhan et al. 2019 and Lazaridis et al. 2022
Tepe Abdul Hosein_N												2			1									3	Broushaki et al. 2016
Tepe Guran_N		1										1									1			3	Allentoft et al.2024
Wezmeh cave_N					1																			1	Broushaki et al. 2016
Seh Gabi_C		1		1			1											1			1			5	Lazaridis et al. 2016
Gol Afshan Tappe_C*															1									1	This study
Tepe Hissar_C			1		1					1					1					1	2	4	1	12	Narasimhan et al. 2019
Shah Tepe_BA		1	3	1	1		1									1				1				9	Koptekin et al.2023
Shahr_i_Sokhta_BA1		1		1	1			1	1		1		1	1		2						1		11	Narasimhan et al. 2019
Shahr_i_Sokhta_BA2		1							2		2					1	1					4		11	Narasimhan et al. 2019 and Lazaridis et al. 2022
Shahr_i_Sokhta_BA3															1									1	Narasimhan et al. 2019
HajjiFiruz_BA				1																				1	Narasimhan et al. 2019 and Lazaridis et al. 2022
Hasanlu_MBA						1																		1	Lazaridis et al. 2022
Hasanlu_LBA																						1		1	Lazaridis et al. 2022
Gohar Tappe_LBA*					1																			1	This study
Dinkha Tepe_BA_IA_1					1		1					1					2				1			6	Lazaridis et al. 2022
Dinkha Tepe_BA_IA_2		1			2										3		1	1						8	Lazaridis et al. 2022
Gohar Tappe_IA		6																						6	Vahdatinasab et al. 2017
HajjiFiruz_IA							1																	1	Narasimhan et al. 2019 and Lazaridis et al. 2022
Hasanlu_IA		5	1		3	3	1			1		1		1	1	1	1	1		1			1	22	Lazaridis et al. 2022
Sagzabad_IA	2																							2	Saadatmand et al. 2019
Haft Tepe_MEP												3	2											5	Ramezani et al. 2017
Marsin-chal_H*			1		1		1									1	1		1			1		7	This study
Liār-Sang-Bon_H*			1		4											1							1	7	This study
Vestemin_H*		2					1								1									4	This study
Kalmakareh_Medieval*			1							1												1		3	This study
* The samples from this study

## Sheet: Tab. S6_mtDNA
Table S6. The mtDNA haplogroup frequencies in modern and some ancient Iranian populations. Note that the comma is used as a decimal separator in this table. All the data start with IR suffix were reviewed in Amjadi et al., 2024
	Code on the PCA plot	IR_Lu	IR_BA	IR_Ab	IR_Ar	IR_Az	IR_BL	IR_GL	IR_Je	IR_QE	IR_QA	IR_TU	IR_ZO	IR_P	IR_Ma	IR_SH	IR_TE	IR_IS	IR_ST	He_T	G_D	Ha	Sh_S1	Sh_S2	H_N	Armenia_EBA_Kuraaraxes	Armenia_LBA_EIA	Gonur BA1
	Haplogroup	Iranian Lurs	Iranian Bakhtiaris	Iranian Arab	Iranian Armenians	Iranian Azeris	Iranian Balochs	Iranian Gilakis	Iranian Jews	Iranians in Qeshm	Iranian Qashqai	Iranian Turkmens	Iranian Zoroastrians	Iranian Persian	Iranian Mazanderanis	Iranians in Shiraz	Iranians in Tehran	Iranians in Isfahan	Iranian Southern Talyshes	Tepe Hissar C**	Ganj Dareh**	Tepe Hasanlu IA**	Shahr_i_Sokhta BA1**	Shahr_i_Sokhta BA2**	Historical North*	Armenia_EBA_Kuraaraxes****	Armenia_Lchashen-Metsamor****	Gonur BA1***			Population name	Refrences
	A	0	0	0	0	0	0	0	0	0.090909	0.006173	0.013333	0	0	0	0.017241	0	0	0	0	0	0	0	0	0	0	0	0			Iranian Lurs	Derenko et al. 2013, Farjadian et al. 2011 and Quintana-Murci et al, 2004
	B	0.0125	0	0	0	0	0	0	0	0	0	0	0	0	0	0	0	0	0	0	0	0	0	0	0	0	0	0			Iranian Bakhtiaris	Nasidze et al. 2008
	C	0	0	0.010989	0	0.013699	0	0	0	0.018182	0.012346	0.013333	0	0.005587	0	0	0	0	0	0	0	0	0	0	0	0	0	0			Iranian Arabs	Farjadian et al. 2011, Nasidze et al. 2008 and MZ416977-MZ4116987
	D	0.0125	0	0	0	0	0	0	0	0	0.012346	0.026667	0	0.005587	0	0	0	0	0	0	0	0	0	0	0	0	0	0			Iranian Armenians	Derenko et al. 2013 and Farjadian et al. 2011
	F	0	0	0	0	0	0	0	0	0	0	0.013333	0	0	0.009804	0	0	0	0	0	0	0	0	0	0	0	0	0			Iranian Azeris	Derenko et al. 2013 , Farjadian et al. 2011 and MZ16988-MZ16998
	G	0	0	0	0	0.027397	0	0	0	0	0	0.013333	0	0	0	0	0	0	0	0	0	0	0	0	0	0	0	0			Iranian Balochs	Farjadian et al. 2011
	H	0.1375	0.169811	0.252747	0.209677	0.164384	0.131148	0.105263	0.089286	0.309091	0.277778	0.093333	0	0.167598	0.107843	0.189655	0.324074	0.363636	0.340909	0	0	0.227273	0.090909	0.090909	0.111111	0.176471	0.292683	0.0606061			Iranian Gilakis	Derenko et al. 2013, Farjadian et al. 2011, Nasidze et al. 2006 and MZ16999-MZ17009
	HV	0.15	0	0.021978	0.112903	0.041096	0.0163934	0.118421	0.125	0.127273	0.074074	0.013333	0.02	0.117318	0.127451	0.034483	0.055556	0.045455	0	0.0833333	0.166667	0.045455	0	0	0.111111	0	0.0731707	0.212121			Iranian Jews	Farjadian et al. 2011
	I	0	0	0.021978	0.032258	0.013699	0.0163934	0.013158	0	0.018182	0	0	0	0.011173	0.009804	0.017241	0.092593	0.045455	0	0	0	0	0.090909	0	0	0	0.0243902	0.030303			Iranian Kurds	Derenko et al. 2013, Farjadian et al. 2011, Nasidze et al. 2005 and MZ17010-MZ17020
	J1	0.1125	0	0.065934	0.096774	0.041096	0.0491803	0.052632	0.017857	0.036364	0.141975	0.026667	0	0.055866	0.156863	0.017241	0.074074	0.136364	0	0.0833333	0.083333	0.136364	0.090909	0	0.277778	0.0588235	0.0487805	0.0909091			Iranians in Qeshm	Farjadian et al. 2011
	J2	0.0125	0	0.010989	0.032258	0.013699	0	0.026316	0.125	0.018182	0.012346	0.013333	0	0	0.009804	0.017241	0	0	0	0	0	0.136364	0	0	0	0	0	0			Iranian Qashqai	Derenko et al. 2013 and Farjadian et al. 2011
	K	0.05	0	0	0.112903	0.054795	0.0163934	0.013158	0	0.036364	0.018519	0.026667	0	0.03352	0.009804	0.017241	0	0	0	0	0	0.045455	0	0	0.111111	0.176471	0.097561	0			Iranian Turkmens	Derenko et al. 2013 and Farjadian et al. 2011
	L	0	0	0.087912	0	0	0.0655738	0	0	0.127273	0.018519	0.013333	0	0.022346	0	0.017241	0	0.045455	0	0	0	0	0.090909	0	0	0	0	0			Iranian Zoroastrians	Farjadian et al. 2011
	M	0.025	0	0.010989	0	0.013699	0.0983607	0	0	0.018182	0.006173	0.04	0	0.061453	0.009804	0.017241	0.083333	0.045455	0.045455	0	0	0.045455	0.090909	0.181818	0	0	0	0			Iranian Persian	Derenko et al. 2013
	N	0.125	0.509434	0.153846	0.096774	0.082192	0.0655738	0.052632	0.071429	0.018182	0.012346	0.12	0.22	0.039106	0.04902	0.051724	0.037037	0.136364	0.136364	0.0833333	0	0	0	0	0	0.0588235	0.0487805	0.0909091			Iranian Mazanderanis	Derenko et al. 2013, Farjadian et al. 2011, Nasidze et al. 2006 and MZ17200-MZ17222
	P	0	0	0	0	0	0	0	0	0	0	0	0	0	0	0	0.037037	0	0	0	0	0	0	0	0	0	0	0			Iranians in Shiraz	Farjadian et al. 2011
	R*	0.0125	0	0.043956	0	0.013699	0.0655738	0	0	0.072727	0.012346	0	0	0.01676	0.039216	0.051724	0.037037	0.045455	0	0	0.083333	0	0.090909	0.181818	0	0.117647	0.0487805	0			Iranians in Tehran	Nasidze et al. 2004 and Schönberg et al. 2011
	R0	0.0125	0	0.076923	0	0	0.0491803	0.013158	0.035714	0.018182	0.024691	0	0.2	0.022346	0.039216	0.068966	0	0	0	0	0	0	0	0	0	0	0	0			Iranians in Isfahan	Nasidze et al. 2004
	R2	0.0125	0	0	0	0.013699	0.0163934	0	0	0	0.018519	0.013333	0	0.03352	0	0.017241	0	0	0	0	0	0.045455	0	0	0	0	0	0.0606061			Iranian Southern Talyshes	Nasidze et al. 2009
	R5	0	0	0	0	0	0	0	0	0	0	0	0	0	0	0	0	0	0	0	0.416667	0	0.090909	0	0	0	0	0			Tepe Hissar C **	Narasimhan et al. 2019
	T	0.0125	0.075472	0.054945	0.032258	0.09589	0.0163934	0.328947	0.071429	0	0	0.226667	0.22	0	0	0.051724	0.055556	0.045455	0	0	0	0	0	0	0	0	0	0			Ganj Dareh**	Narasimhan et al. 2019 and Lazaridis et al. 2022
	T1	0	0	0.010989	0.048387	0.054795	0.0163934	0.026316	0.035714	0.036364	0.030864	0.08	0.12	0.044693	0.098039	0.034483	0	0	0	0	0	0.045455	0.090909	0	0	0.0588235	0.0487805	0.030303			Tepe Hasanlu IA**	Lazaridis et al. 2022
	T2	0.025	0	0	0	0.150685	0	0	0.214286	0	0.024691	0	0	0.072626	0.058824	0.068966	0	0	0	0.0833333	0	0.045455	0	0	0.055556	0.117647	0.0731707	0.0606061			Shahr_i_Sokhta BA1**	Narasimhan et al. 2019
	J	0.0125	0.075472	0	0.016129	0.013699	0	0.171053	0	0.018182	0.006173	0.013333	0	0	0.058824	0.017241	0.055556	0	0.204545	0	0	0	0	0	0	0	0	0			Shahr_i_Sokhta BA2**	Narasimhan et al. 2019 and Lazaridis et al. 2022
	U1	0.025	0	0	0.032258	0.027397	0	0	0.035714	0	0.030864	0	0.02	0.027933	0.019608	0	0	0	0.090909	0	0	0.045455	0.181818	0.090909	0.111111	0.117647	0	0.030303			Historical North*	This study
	U2	0	0	0	0	0.013699	0	0.013158	0	0.036364	0.006173	0.013333	0.08	0.022346	0.029412	0.017241	0	0	0	0	0	0.045455	0	0.090909	0.055556	0	0.0731707	0			Gonur BA1***	Narasimhan et al. 2019
	U3	0	0	0	0.064516	0.013699	0	0.013158	0.017857	0	0.074074	0	0.08	0.027933	0.019608	0.017241	0	0	0	0	0	0.045455	0	0	0	0.117647	0.0487805	0			Armenia_EBA_Kuraaraxes****	Margaryan et al. 2017 and Lazaridis et al. 2022
	U4	0.05	0	0.010989	0.032258	0	0.0163934	0	0	0	0.037037	0.026667	0	0.03352	0	0.017241	0	0	0.068182	0	0	0	0	0	0.055556	0	0.0243902	0			Armenia_Lchashen-Metsamor****	Margaryan et al. 2017 , Wang et al. 2019 and Lazaridis et al. 2022
	U5	0	0	0	0.016129	0.027397	0.0163934	0	0	0	0.024691	0.026667	0	0.022346	0.04902	0.034483	0	0	0.068182	0.0833333	0	0.045455	0	0	0	0	0.0243902	0
	U6	0	0	0.010989	0.048387	0	0	0	0	0	0	0	0	0	0	0	0	0	0	0	0	0	0	0	0	0	0	0
	U7	0.1875	0	0.021978	0	0.068493	0.0983607	0	0.160714	0	0.037037	0.053333	0.02	0.072626	0.009804	0.12069	0	0	0.045455	0.166667	0.166667	0	0	0	0	0	0	0.0909091
	U*	0	0.169811	0.065934	0	0	0	0	0	0	0.006173	0.026667	0	0.005587	0	0.017241	0.092593	0.090909	0	0	0	0	0	0	0	0	0.0243902	0.030303
	V	0	0	0	0	0	0	0	0	0	0	0	0	0	0	0	0	0	0	0	0	0	0	0	0	0	0	0
	W	0.0125	0	0.010989	0	0.013699	0.245902	0.039474	0	0	0.04321	0.066667	0	0.050279	0.068627	0.034483	0.027778	0	0	0.333333	0	0	0.090909	0.363636	0.055556	0	0.0487805	0.212121
	X	0	0	0.054945	0.016129	0.027397	0	0.013158	0	0	0.024691	0	0.02	0.027933	0.009804	0.034483	0	0	0	0.0833333	0.083333	0.045455	0	0	0.055556	0	0	0
	Y	0	0	0	0	0	0	0	0	0	0	0.026667	0	0	0	0	0	0	0	0	0	0	0	0	0	0	0	0
	Z	0	0	0	0	0	0	0	0	0	0.006173	0	0	0	0	0	0.027778	0	0	0	0	0	0	0	0	0	0	0
	JT	0	0	0	0	0	0	0	0	0	0	0	0	0	0.009804	0	0	0	0	0	0	0	0	0	0	0	0	0
	SUM Absolute	80	53	91	62	73	61	76	56	55	162	75	50	179	102	58	108	44	44	12	12	22	11	11	18	17	41	33
	** Ancient Iranian population
	* Samples of this study, all from the Historical Period of Northern Iran: Liarsangbon, Vestemin, and Marsinchal
	*** From Bronze Age of Turkmenistan
	**** From Late Chalcolithic, Bronze and Iron Age of Armenia
		Modern DOI poplist References:	DOI address
		Drenko et al., 2013	10.1371/journal.pone.0080673
		Farjadian et al. 2011	10.1159/000330166
		Quintana-Murci et al, 2004	10.1086/383236
		Nasidze et al. 2008	10.1111/j.1469-1809.2007.00413.x
		Nasidze et al. 2006	10.1016/j.cub.2006.02.021
		Nasidze et al. 2005	10.1046/j.1529-8817.2005.00174.x
		Nasidze et al. 2004	10.1046/j.1529-8817.2004.00092.x
		Schönberg et al. 2011	10.1038/ejhg.2011.62
		Nasidze et al. 2009	10.1101/gr.084616.108.
		Ancient DOI poplist References:
		Narasimhan et al. 2019	https://doi.org/10.1126/science.aat7487
		Lazaridis et al. 2022	DOI: 10.1126/science.abm4247
		Margaryan et al. 2017	10.1016/j.cub.2017.05.087
		Wang et al. 2019	10.1038/s41467-018-08220-8
		*Numbers starting with MZ are access numbers from the NCBI website

## Sheet: Tab.S7_Y chromosome
Table S7. The distribution of the Y-chromosomal haplogroups among ancient Iranian populations.
Site name	Period	F	J	J1	J2	H	G1	G2	L1	L2	P1	R1	R2	T	T1	Refrences
Hotu cave	Mesolithic		1													Lazaridis et al. 2016; Narasimhan et al., 2019
Ganj Dareh	Neolithic										1		4			Lazaridis et al.2016; Narasimhan et al. 2019
Wazmeh cave	Neolithic							1								Broushaki et al. 2016
Seh Gabi	Late Neolithic							1								Lazaridis et al. 2016; Narasimhan et al.2019
SehGabi	Chalcholithic		1				1									Lazaridis et al. 2016; Narasimhan et al.2019
HajjiFiruz	Late Neolithic		1		2											Narasimhan et al. 2019; Lazaridis et al.2022
TepeHissar	Chalcholithic		1		1	1				1				1	1	Narasimhan et al. 2019
Gol Afshan Tepe	Chalcholithic												1			This study
Hasanlu	Bronze Age			2												Lazaridis et al. 2022
Hasanlu	Iron Age				2				1			11				Broushaki et al. 2016 ; Lazaridis et al. 2022
Dinkha Tepe	Iron Age				1		1									Lazaridis et al. 2022
Dinkha Tepe	Bronze Age			1	1		1									Lazaridis et al. 2022
Shahr_I_Sokhta	Bronze Age	1	1		6	1			1							Narasimhan et al. 2019,; Lazaridis et al. 2022
ShahTepe	Bronze Age		2												1	Koptekin et al. 2023
Liarsangbon	Historical time			3	1											This study
MarsinChal	Historical time				3											This study

## Sheet: Tab. S8_BREADR
Table S8. The results from the (Biological RElatedness from Ancient DNA in R) to assess genetic relatedness among the samples. Red letters mean low coverage, unreliable relatedness.
pair	relationship	pmr	sd	mismatch	nsnps	ave_rel	Same_Twins	First_Degree	Second_Degree	Unrelated
IRN2GC34W - IRNGC61_ALLMERGED	First_Degree	0.17687074829932	0.0222529893043027	52	294	0.252640545144804	0.0424028806245772	0.790069482428005	0.159232773145536	0.00829486380188191
IRN2GC61W - IRN2GC68W	First_Degree	0.196531791907514	0.0302118767249497	34	173	0.252640545144804	0.0172572500019418	0.494583098838583	0.372667224643922	0.115492426515554
IRN2GC23W - IRN2GC25W	Same_Twins	0.125920560183508	0.00364527204676012	1043	8283	0.252640545144804	1	5.25643956681161e-53	3.84956909927697e-108	2.10724510451275e-143
IRN2GC23W - IRNGC25_ALLMERGED	Same_Twins	0.132566133612315	0.00414561499938431	887	6691	0.252640545144804	1	1.11657696426842e-33	1.79452220546084e-74	1.23012410604719e-101
IRN2GC25W - IRNGC23_ALLMERGED	Same_Twins	0.119994359842076	0.00385868014996597	851	7092	0.252640545144804	1	2.93307465849508e-54	5.25746725807587e-105	3.90273502617047e-137
IRNGC23_ALLMERGED - IRNGC25_ALLMERGED	Same_Twins	0.132075471698113	0.00429953214816301	819	6201	0.252640545144804	1	6.70088460933672e-32	5.80011037804394e-70	2.06660218541366e-95
IRN2GC25W - IRNGC68_ALLMERGED	Second_Degree	0.233304423243712	0.0124554181336261	269	1153	0.252640545144804	3.1210710928794e-22	0.00113345553532283	0.638923055882457	0.359943488582219
IRN2GC34W - IRN2GC68W	Second_Degree	0.226337448559671	0.0189817330392998	110	486	0.252640545144804	6.48704247519576e-09	0.084862979349971	0.635607784510053	0.279529229652933
IRN2GC61W - IRNGC34_ALLMERGED	Second_Degree	0.213740458015267	0.0253265297513677	56	262	0.252640545144804	0.000227084935803216	0.319167010905075	0.498338312355253	0.182267591803869
IRNGC34_ALLMERGED - IRNGC61_ALLMERGED	Second_Degree	0.215384615384615	0.0254946512369402	56	260	0.252640545144804	0.000182182190009982	0.297517881774749	0.502966322811687	0.199333613223554
IRN2GC23W - IRN2GC24W	Unrelated	0.257102685930379	0.00304305774941805	5303	20626	0.252640545144804	0	2.72357385042983e-123	9.60308514284026e-33	1
IRN2GC23W - IRN2GC34W	Unrelated	0.245905474964904	0.00658687973467135	1051	4274	0.252640545144804	1.50173323583128e-98	1.64055518443615e-18	0.000886762677492534	0.999113237322507
IRN2GC23W - IRN2GC61W	Unrelated	0.242130750605327	0.0105394293179967	400	1652	0.252640545144804	2.52149081552169e-36	1.08907082971286e-06	0.160891064243837	0.839107846685333
IRN2GC23W - IRN2GC65W	Unrelated	0.255795427387875	0.00389420482932201	3211	12553	0.252640545144804	0	1.08452449287824e-72	5.76168794944195e-19	1
IRN2GC23W - IRN2GC68W	Unrelated	0.251848968470222	0.00856411865166296	647	2569	0.252640545144804	3.92678765355158e-65	7.75389741050066e-14	0.00107350160874201	0.998926498391181
IRN2GC23W - IRNGC24_ALLMERGED	Unrelated	0.257825414600331	0.00319433547684299	4835	18753	0.252640545144804	0	2.54161528414606e-114	7.43480757824427e-31	1
IRN2GC23W - IRNGC34_ALLMERGED	Unrelated	0.250134916351862	0.00711419914386596	927	3706	0.252640545144804	2.64644149568925e-91	1.24493202609901e-18	0.000154846363108849	0.999845153636891
IRN2GC23W - IRNGC61_ALLMERGED	Unrelated	0.260034904013962	0.0105799472454428	447	1719	0.252640545144804	5.40129958021422e-49	9.82678237552815e-12	0.000918735973041625	0.999081264017131
IRN2GC23W - IRNGC65_ALLMERGED	Unrelated	0.246175382461754	0.00430760383601783	2462	10001	0.252640545144804	1.24781109768158e-230	8.83696804725502e-43	4.44472678806362e-08	0.999999955552732
IRN2GC23W - IRNGC68_ALLMERGED	Unrelated	0.248811410459588	0.00860527913754934	628	2524	0.252640545144804	3.44461102545878e-61	2.1587193734399e-12	0.00448997601933455	0.995510023978506
IRN2GC23W - IRNGC85_ALLMERGED	Unrelated	0.25486193797131	0.00328139496292267	4495	17637	0.252640545144804	0	3.20188543348531e-99	4.01091741902079e-25	1
IRN2GC23W - IRNS02W	Unrelated	0.249349760438056	0.00357930068429665	3643	14610	0.252640545144804	0	1.67935327450797e-69	6.67311952234692e-15	0.999999999999993
IRN2GC23W - IRNS22W	Unrelated	0.242839618112966	0.0031315882644032	4553	18749	0.252640545144804	0	4.91588100359959e-70	3.02377008288521e-10	0.999999999697623
IRN2GC23W - IRNS31W	Unrelated	0.25359765051395	0.00304386178645232	5181	20430	0.252640545144804	0	1.05173697555838e-110	4.77412608849176e-27	1
IRN2GC23W - IRNS69W	Unrelated	0.245788161042398	0.00307170164431592	4829	19647	0.252640545144804	0	3.34817027520856e-82	1.13628678931976e-14	0.999999999999989
IRN2GC24W - IRN2GC25W	Unrelated	0.252496520002421	0.00337979108794693	4172	16523	0.252640545144804	0	9.0137233653801e-87	1.20618032342627e-20	1
IRN2GC24W - IRN2GC34W	Unrelated	0.254666420255036	0.00418800721364045	2756	10822	0.252640545144804	2.89402641860677e-283	8.09506054645082e-61	1.57114358138172e-15	0.999999999999998
IRN2GC24W - IRN2GC61W	Unrelated	0.249184487133019	0.00582285896894104	1375	5518	0.252640545144804	1.15251751115657e-133	1.48583624809371e-26	5.20658620293669e-06	0.999994793413797
IRN2GC24W - IRN2GC65W	Unrelated	0.256691422020635	0.00308384338294761	5150	20063	0.252640545144804	0	1.25448257944599e-118	3.01568356546674e-31	1
IRN2GC24W - IRN2GC68W	Unrelated	0.248299319727891	0.00494139870751435	1898	7644	0.252640545144804	2.11886739267671e-182	1.96066040411548e-35	1.52311922161919e-07	0.999999847688078
IRN2GC24W - IRNGC23_ALLMERGED	Unrelated	0.255888650963597	0.003115741300218	5019	19614	0.252640545144804	0	1.77869050480539e-113	2.23666517036049e-29	1
IRN2GC24W - IRNGC25_ALLMERGED	Unrelated	0.251603849238172	0.00354732159942096	3765	14964	0.252640545144804	0	1.58570467466041e-76	9.17591442423672e-18	1
IRN2GC24W - IRNGC34_ALLMERGED	Unrelated	0.265785025355474	0.00440496688812743	2673	10057	0.252640545144804	1.83435500583805e-304	2.09001060039976e-74	6.64856974397208e-23	1
IRN2GC24W - IRNGC61_ALLMERGED	Unrelated	0.249561864703821	0.0057290244425803	1424	5706	0.252640545144804	5.51196159474968e-139	8.9179732593225e-28	2.37756310136704e-06	0.999997622436898
IRN2GC24W - IRNGC65_ALLMERGED	Unrelated	0.257250945775536	0.00323667454368093	4692	18239	0.252640545144804	0	1.55552892995177e-109	3.07626779911699e-29	1
IRN2GC24W - IRNGC68_ALLMERGED	Unrelated	0.247759282970551	0.00488503713334609	1935	7810	0.252640545144804	8.49104816402564e-185	1.6094918505026e-35	2.22607792675741e-07	0.999999777392207
IRN2GC24W - IRNGC85_ALLMERGED	Unrelated	0.249923896499239	0.00285522179078545	5747	22995	0.252640545144804	0	4.51029634434589e-111	5.0209017838408e-24	1
IRN2GC24W - IRNS02W	Unrelated	0.253113004400337	0.00297484075714489	5407	21362	0.252640545144804	0	4.50557540958601e-114	1.80015260326488e-27	1
IRN2GC24W - IRNS22W	Unrelated	0.250680503572644	0.00282650012488746	5894	23512	0.252640545144804	0	2.2263686677414e-116	7.06699098361912e-26	1
IRN2GC24W - IRNS31W	Unrelated	0.25840927920464	0.00281752360334553	6238	24140	0.252640545144804	0	3.24285688759965e-149	1.38192468284975e-40	1
IRN2GC24W - IRNS69W	Unrelated	0.249004234623286	0.00280006952125159	5939	23851	0.252640545144804	0	1.0553689401535e-111	2.90584895432695e-23	1
IRN2GC25W - IRN2GC34W	Unrelated	0.26226012793177	0.010155500815674	492	1876	0.252640545144804	6.15080664049983e-55	2.10384000532207e-13	0.000236212387294265	0.999763787612495
IRN2GC25W - IRN2GC61W	Unrelated	0.239700374531835	0.0150837903165459	192	801	0.252640545144804	1.90226332930599e-17	0.00174682156096865	0.384439784236588	0.613813394202444
IRN2GC25W - IRN2GC65W	Unrelated	0.257452928870293	0.00499961973300833	1969	7648	0.252640545144804	3.08734931423195e-208	1.38614758402304e-46	8.74516636196859e-13	0.999999999999125
IRN2GC25W - IRN2GC68W	Unrelated	0.263507896924356	0.0127012964033821	317	1203	0.252640545144804	4.84289726431286e-36	4.28952332203135e-09	0.00365072781993872	0.996349267890538
IRN2GC25W - IRNGC24_ALLMERGED	Unrelated	0.254709083298451	0.00363916234786138	3651	14334	0.252640545144804	0	2.01481148967096e-80	2.19165440041566e-20	1
IRN2GC25W - IRNGC34_ALLMERGED	Unrelated	0.261780104712042	0.0106028655145594	450	1719	0.252640545144804	4.26171539322821e-50	3.27746089432754e-12	0.000548196930960996	0.999451803065762
IRN2GC25W - IRNGC61_ALLMERGED	Unrelated	0.259012016021362	0.0160075412625918	194	749	0.252640545144804	1.69460454845933e-21	2.01382096379945e-05	0.0515848466117712	0.948395015178591
IRN2GC25W - IRNGC65_ALLMERGED	Unrelated	0.259182617692706	0.00575416039503704	1503	5799	0.252640545144804	9.3402543865146e-162	4.30809990420055e-37	1.28029828426763e-10	0.99999999987197
IRN2GC25W - IRNGC85_ALLMERGED	Unrelated	0.25591971146307	0.00386401285231531	3264	12754	0.252640545144804	0	4.26491461241404e-74	2.23333387107424e-19	1
IRN2GC25W - IRNS02W	Unrelated	0.248731501057082	0.00444444377738966	2353	9460	0.252640545144804	4.6041942367513e-227	2.49860354167209e-44	1.81243513448654e-09	0.999999998187564
IRN2GC25W - IRNS22W	Unrelated	0.246989638756651	0.00360840206533328	3528	14284	0.252640545144804	0	1.23750870944963e-62	4.31188446198575e-12	0.999999999995688
IRN2GC25W - IRNS31W	Unrelated	0.255712262117386	0.00342368116619125	4152	16237	0.252640545144804	0	1.33065625040138e-93	3.18228170811152e-24	1
IRN2GC25W - IRNS69W	Unrelated	0.248697487304623	0.00351035106584603	3771	15163	0.252640545144804	0	1.54625297549883e-70	1.05257121474218e-14	0.999999999999989
IRN2GC34W - IRN2GC61W	Unrelated	0.254180602006689	0.0251798097948542	76	299	0.252640545144804	1.24393090866829e-08	0.0162346338673917	0.281493501450538	0.702271852242761
IRN2GC34W - IRN2GC65W	Unrelated	0.248850419258859	0.00711062339968497	920	3697	0.252640545144804	2.43727174390754e-89	7.79697184292441e-18	0.000356922035738388	0.999643077964261
IRN2GC34W - IRNGC23_ALLMERGED	Unrelated	0.259569377990431	0.00758116204434459	868	3344	0.252640545144804	4.6926184091017e-94	6.74377543564575e-22	1.59775480161579e-06	0.999998402245199
IRN2GC34W - IRNGC24_ALLMERGED	Unrelated	0.247845859262805	0.00472329470202313	2071	8356	0.252640545144804	6.23095831547293e-198	4.5636188663363e-38	6.73621614064295e-08	0.999999932637838
IRN2GC34W - IRNGC25_ALLMERGED	Unrelated	0.255431204739961	0.011189495461373	388	1519	0.252640545144804	8.25115367847678e-41	2.41021661045783e-09	0.00686441201286807	0.993135585576916
IRN2GC34W - IRNGC65_ALLMERGED	Unrelated	0.257528957528958	0.0085921710248388	667	2590	0.252640545144804	4.57373133695351e-71	2.78605524221022e-16	8.08999752111296e-05	0.999919100024789
IRN2GC34W - IRNGC68_ALLMERGED	Unrelated	0.260042283298097	0.0201694876724929	123	473	0.252640545144804	4.56162551816572e-14	0.000817118080688803	0.127590460454138	0.871592421465128
IRN2GC34W - IRNGC85_ALLMERGED	Unrelated	0.256756756756757	0.00515613997207272	1843	7178	0.252640545144804	1.20740683281028e-193	5.71618020913134e-43	1.14586143631960e-11	0.999999999988542
IRN2GC34W - IRNS02W	Unrelated	0.248614247587764	0.00619277669243912	1211	4871	0.252640545144804	4.6715423416942e-117	4.37703046479857e-23	3.4910830913616e-05	0.999965089169086
IRN2GC34W - IRNS22W	Unrelated	0.252735490009515	0.00473940631104326	2125	8408	0.252640545144804	2.88772923357819e-214	7.93261657856513e-45	5.22599876652337e-11	0.99999999994774
IRN2GC34W - IRNS31W	Unrelated	0.255182955956817	0.00426127461560163	2671	10467	0.252640545144804	5.50428740212318e-276	1.04381134202431e-59	1.88921025916828e-15	0.999999999999998
IRN2GC34W - IRNS69W	Unrelated	0.244921833457407	0.00443482502154705	2303	9403	0.252640545144804	1.44341394122296e-212	2.07726952925263e-38	8.9441057447538e-07	0.999999105589425
IRN2GC61W - IRN2GC65W	Unrelated	0.253604193971166	0.0111374442754077	387	1526	0.252640545144804	5.68295124298854e-40	6.07175354103343e-09	0.0107854035999219	0.989214590328325
IRN2GC61W - IRNGC23_ALLMERGED	Unrelated	0.244246473645137	0.0117063214211524	329	1347	0.252640545144804	8.43993629245883e-31	4.84199259114903e-06	0.138059257436642	0.861935900570767
IRN2GC61W - IRNGC24_ALLMERGED	Unrelated	0.244243018128368	0.00672458771358262	997	4082	0.252640545144804	1.1439751283988e-91	1.21655859059496e-16	0.00384301514021464	0.996156984859785
IRN2GC61W - IRNGC25_ALLMERGED	Unrelated	0.265486725663717	0.0185779164820572	150	565	0.252640545144804	9.5521666605126e-18	7.40393933491487e-05	0.0560627103600994	0.943863250246551
IRN2GC61W - IRNGC65_ALLMERGED	Unrelated	0.2578125	0.0136696949991889	264	1024	0.252640545144804	1.18922980816333e-28	6.25049361472527e-07	0.022513173268195	0.977486201682443
IRN2GC61W - IRNGC68_ALLMERGED	Unrelated	0.259036144578313	0.0340035806389116	43	166	0.252640545144804	1.55546741090058e-05	0.0569337512334283	0.324436162811569	0.618614531280894
IRN2GC61W - IRNGC85_ALLMERGED	Unrelated	0.251968503937008	0.00755517514021881	832	3302	0.252640545144804	1.18097799804556e-83	1.21892446052029e-17	0.000142579817753822	0.999857420182246
IRN2GC61W - IRNS02W	Unrelated	0.23828125	0.00941406693201238	488	2048	0.252640545144804	4.75764371828012e-42	5.90865912925282e-07	0.328300157386553	0.671699251747535
IRN2GC61W - IRNS22W	Unrelated	0.253006012024048	0.00688063796704935	1010	3992	0.252640545144804	1.66088926609804e-102	7.8141890058218e-22	1.09771149390382e-05	0.999989022885061
IRN2GC61W - IRNS31W	Unrelated	0.250566893424036	0.00595687331023072	1326	5292	0.252640545144804	6.58794692807278e-131	1.17168031840498e-26	2.44331229235084e-06	0.999997556687708
IRN2GC61W - IRNS69W	Unrelated	0.243000874890639	0.00634305528326515	1111	4572	0.252640545144804	1.66141134589939e-100	1.17011942435113e-17	0.00512893677755231	0.994871063222448
IRN2GC65W - IRN2GC68W	Unrelated	0.250452898550725	0.00922068023045251	553	2208	0.252640545144804	5.96368118359773e-55	1.65810792146406e-11	0.00474523272412633	0.995254767259293
IRN2GC65W - IRNGC23_ALLMERGED	Unrelated	0.253249097472924	0.00413134963767375	2806	11080	0.252640545144804	3.18623374219862e-284	9.46454794126655e-60	1.05051350466887e-14	0.999999999999989
IRN2GC65W - IRNGC24_ALLMERGED	Unrelated	0.254841886420834	0.00322325961174261	4658	18278	0.252640545144804	0	9.62325066524127e-103	5.53749466261556e-26	1
IRN2GC65W - IRNGC25_ALLMERGED	Unrelated	0.24936628643853	0.00544564600946979	1574	6312	0.252640545144804	3.24233719206458e-153	1.87517024278429e-30	7.4210779732087e-07	0.999999257892203
IRN2GC65W - IRNGC34_ALLMERGED	Unrelated	0.260504201680672	0.00774318898098214	837	3213	0.252640545144804	1.67105783619893e-91	1.5153902996476e-21	1.60604864651283e-06	0.999998393951353
IRN2GC65W - IRNGC61_ALLMERGED	Unrelated	0.244832041343669	0.0109287483554627	379	1548	0.252640545144804	1.37098956500773e-35	6.01702788111267e-07	0.0945228225204387	0.905476575776773
IRN2GC65W - IRNGC68_ALLMERGED	Unrelated	0.268453427065026	0.00928900801177051	611	2276	0.252640545144804	1.10392946305692e-71	2.36834685153548e-18	3.47861258343989e-06	0.999996521387416
IRN2GC65W - IRNGC85_ALLMERGED	Unrelated	0.254857952867521	0.00334909391081966	4315	16931	0.252640545144804	0	2.88228719059714e-95	3.85296830863547e-24	1
IRN2GC65W - IRNS02W	Unrelated	0.251852917895949	0.00368219223549677	3500	13897	0.252640545144804	0	1.13524740733245e-71	8.29772405581621e-17	1
IRN2GC65W - IRNS22W	Unrelated	0.254259718775848	0.00323350697634639	4611	18135	0.252640545144804	0	2.91589681031179e-100	5.43504438254572e-25	1
IRN2GC65W - IRNS31W	Unrelated	0.255513499873833	0.00309840582564836	5063	19815	0.252640545144804	0	1.9063699998769e-113	4.12649793462462e-29	1
IRN2GC65W - IRNS69W	Unrelated	0.246368421052632	0.00312604527495806	4681	19000	0.252640545144804	0	3.10056192327637e-81	5.32873826211688e-15	0.999999999999995
IRN2GC68W - IRNGC23_ALLMERGED	Unrelated	0.267119707266074	0.0101160740990929	511	1913	0.252640545144804	1.99686071970148e-59	3.9225182788248e-15	4.02872815421938e-05	0.999959712718454
IRN2GC68W - IRNGC24_ALLMERGED	Unrelated	0.239903348291336	0.00561000591259105	1390	5794	0.252640545144804	1.20507871836993e-120	2.12346974371045e-19	0.0234978645102297	0.97650213548977
IRN2GC68W - IRNGC25_ALLMERGED	Unrelated	0.269966254218223	0.0148893359064915	240	889	0.252640545144804	6.18941409603062e-29	8.00678570784519e-08	0.00587614944709347	0.99412377048505
IRN2GC68W - IRNGC34_ALLMERGED	Unrelated	0.274869109947644	0.0228422820459926	105	382	0.252640545144804	1.44383390449573e-13	0.000418810849836687	0.074211766995379	0.92536942215464
IRN2GC68W - IRNGC61_ALLMERGED	Unrelated	0.236686390532544	0.0326960127374929	40	169	0.252640545144804	0.00021626367716771	0.14951550681732	0.422714034308658	0.427554195196854
IRN2GC68W - IRNGC65_ALLMERGED	Unrelated	0.247606892150606	0.0109035839236658	388	1567	0.252640545144804	1.36849115607139e-37	1.09024419263255e-07	0.0460894772436635	0.953910413731917
IRN2GC68W - IRNGC85_ALLMERGED	Unrelated	0.259809119830329	0.00638643082160075	1225	4715	0.252640545144804	9.7093184382722e-133	9.21025762848835e-31	5.46348100592e-09	0.999999994536519
IRN2GC68W - IRNS02W	Unrelated	0.253682487725041	0.00787229668139027	775	3055	0.252640545144804	2.2447942726105e-79	3.30803983267823e-17	0.000112471503438962	0.999887528496561
IRN2GC68W - IRNS22W	Unrelated	0.247446283902783	0.00572679353808103	1405	5678	0.252640545144804	6.77385117589439e-134	9.7131565601765e-26	1.97959003903295e-05	0.99998020409961
IRN2GC68W - IRNS31W	Unrelated	0.256771397616468	0.00508380268103472	1896	7384	0.252640545144804	3.19986767928097e-199	3.36622792413629e-44	5.45260165514838e-12	0.999999999994547
IRN2GC68W - IRNS69W	Unrelated	0.238315594632115	0.00529146286060778	1545	6483	0.252640545144804	3.164825298622e-131	4.34647683095088e-20	0.0695266784047134	0.930473321595286
IRNGC23_ALLMERGED - IRNGC24_ALLMERGED	Unrelated	0.254170755642787	0.00321483841816169	4662	18342	0.252640545144804	0	3.87712010731139e-101	3.80803868578994e-25	1
IRNGC23_ALLMERGED - IRNGC34_ALLMERGED	Unrelated	0.261788120024495	0.00769232087477231	855	3266	0.252640545144804	1.52301845558191e-94	1.47664086602584e-22	6.24394566988566e-07	0.999999375605433
IRNGC23_ALLMERGED - IRNGC61_ALLMERGED	Unrelated	0.250982961992136	0.0110991750718282	383	1526	0.252640545144804	1.65759563836914e-38	2.5911872386085e-08	0.0211931151930399	0.978806858895088
IRNGC23_ALLMERGED - IRNGC65_ALLMERGED	Unrelated	0.260763778694594	0.00451575553712076	2465	9453	0.252640545144804	9.7368817852924e-269	2.10496517258795e-62	5.44206677373444e-18	1
IRNGC23_ALLMERGED - IRNGC68_ALLMERGED	Unrelated	0.257156048014774	0.00939113191891509	557	2166	0.252640545144804	2.9715223706684e-59	1.31984990268789e-13	0.000435417761058616	0.999564582238809
IRNGC23_ALLMERGED - IRNGC85_ALLMERGED	Unrelated	0.252196321892937	0.00332349885982104	4306	17074	0.252640545144804	0	7.96276282441857e-89	6.32579109946607e-21	1
IRNGC23_ALLMERGED - IRNS02W	Unrelated	0.249506753680376	0.00376955249253127	3288	13178	0.252640545144804	9.13132126643792e-320	4.35091145739714e-63	1.14930672558785e-13	0.999999999999886
IRNGC23_ALLMERGED - IRNS22W	Unrelated	0.245851676261429	0.00323487589108958	4356	17718	0.252640545144804	0	2.2944921847968e-74	2.26866279021714e-13	0.999999999999773
IRNGC23_ALLMERGED - IRNS31W	Unrelated	0.255894519131334	0.00313775845773438	4949	19340	0.252640545144804	0	6.4191892496526e-112	5.51696056326854e-29	1
IRNGC23_ALLMERGED - IRNS69W	Unrelated	0.248317046688382	0.0031832870682298	4574	18420	0.252640545144804	0	1.99603465771807e-84	3.43494513400201e-17	1
IRNGC24_ALLMERGED - IRNGC25_ALLMERGED	Unrelated	0.260365716005719	0.00380674919698662	3460	13289	0.252640545144804	0	1.33542930436488e-86	1.30367933597785e-24	1
IRNGC24_ALLMERGED - IRNGC34_ALLMERGED	Unrelated	0.265565134099617	0.0048324450934006	2218	8352	0.252640545144804	2.75701406192086e-252	1.29273234025802e-61	5.3458845153015e-19	1
IRNGC24_ALLMERGED - IRNGC61_ALLMERGED	Unrelated	0.260153677277717	0.0065004220326826	1185	4555	0.252640545144804	7.76067258245792e-129	5.41977257691427e-30	7.9520720286518e-09	0.999999992047928
IRNGC24_ALLMERGED - IRNGC65_ALLMERGED	Unrelated	0.253536193985499	0.00335377496401625	4266	16826	0.252640545144804	0	3.89646966104259e-91	2.52862408823924e-22	1
IRNGC24_ALLMERGED - IRNGC68_ALLMERGED	Unrelated	0.266257866709698	0.00561477302780511	1650	6197	0.252640545144804	5.97252286752758e-189	1.39870375633621e-46	1.34191602084729e-14	0.999999999999986
IRNGC24_ALLMERGED - IRNGC85_ALLMERGED	Unrelated	0.257188855596798	0.00292293843212957	5751	22361	0.252640545144804	0	6.52389670412321e-134	1.38231883793087e-35	1
IRNGC24_ALLMERGED - IRNS02W	Unrelated	0.251509661835749	0.00307786556449803	4998	19872	0.252640545144804	0	4.30103848705862e-101	3.24873074873547e-23	1
IRNGC24_ALLMERGED - IRNS22W	Unrelated	0.25480068865051	0.00289516725838285	5772	22653	0.252640545144804	0	5.10038144392858e-127	5.78344999851073e-32	1
IRNGC24_ALLMERGED - IRNS31W	Unrelated	0.256093916755603	0.00285179882984534	5999	23425	0.252640545144804	0	3.70917068802392e-136	2.59539972939336e-35	1
IRNGC24_ALLMERGED - IRNS69W	Unrelated	0.251457408857565	0.00286159899715322	5780	22986	0.252640545144804	0	1.24543390929966e-116	1.19138465202956e-26	1
IRNGC25_ALLMERGED - IRNGC34_ALLMERGED	Unrelated	0.251808972503618	0.0116758317140938	348	1382	0.252640545144804	2.30581406633032e-35	8.82720652538756e-08	0.024928565087991	0.975071346639944
IRNGC25_ALLMERGED - IRNGC61_ALLMERGED	Unrelated	0.247572815533981	0.0173615893295933	153	618	0.252640545144804	2.29918113628673e-15	0.0014117923658239	0.232719950743375	0.765868256890799
IRNGC25_ALLMERGED - IRNGC65_ALLMERGED	Unrelated	0.254690048939641	0.00622155890842251	1249	4904	0.252640545144804	8.51644101356436e-129	5.70675169297899e-28	1.94288224951788e-07	0.999999805711775
IRNGC25_ALLMERGED - IRNGC68_ALLMERGED	Unrelated	0.256646216768916	0.0139667636515728	251	978	0.252640545144804	5.5481425182936e-27	1.78253577091004e-06	0.032123659048572	0.967874558415657
IRNGC25_ALLMERGED - IRNGC85_ALLMERGED	Unrelated	0.256340192980958	0.0040345817319531	3002	11711	0.252640545144804	1.08661369049124e-313	7.02556825740119e-69	3.20295808372197e-18	1
IRNGC25_ALLMERGED - IRNS02W	Unrelated	0.252076875387477	0.00483495902788069	2033	8065	0.252640545144804	1.33451384773044e-203	3.49591985653873e-42	3.43094327775351e-10	0.999999999656905
IRNGC25_ALLMERGED - IRNS22W	Unrelated	0.25266762223284	0.00387767544418783	3173	12558	0.252640545144804	2.34177234815834e-319	1.83497801808228e-66	5.04420634003332e-16	0.999999999999999
IRNGC25_ALLMERGED - IRNS31W	Unrelated	0.256649207536902	0.00360241240441169	3773	14701	0.252640545144804	0	5.19606804936987e-87	4.90993338428609e-23	1
IRNGC25_ALLMERGED - IRNS69W	Unrelated	0.252920301641283	0.00373758106901333	3421	13526	0.252640545144804	0	4.48358226013077e-72	1.8473617179473e-17	1
IRNGC34_ALLMERGED - IRNGC65_ALLMERGED	Unrelated	0.257322175732218	0.00894210747132498	615	2390	0.252640545144804	1.8792824088092e-65	5.31006032866529e-15	0.000182503823242218	0.999817496176752
IRNGC34_ALLMERGED - IRNGC68_ALLMERGED	Unrelated	0.26036866359447	0.0210647904742642	113	434	0.252640545144804	4.94395245694293e-13	0.00135331969407032	0.143218593890549	0.855428086414886
IRNGC34_ALLMERGED - IRNGC85_ALLMERGED	Unrelated	0.25356890459364	0.00517225153065573	1794	7075	0.252640545144804	1.40502707148791e-182	9.00030744559256e-39	8.08944581458915e-10	0.999999999191055
IRNGC34_ALLMERGED - IRNS02W	Unrelated	0.255167661920074	0.00660690202695134	1111	4354	0.252640545144804	3.38633026007702e-115	3.03269033673445e-25	7.69584796938652e-07	0.999999230415203
IRNGC34_ALLMERGED - IRNS22W	Unrelated	0.255240286298568	0.00492910737433971	1997	7824	0.252640545144804	1.21415474985851e-206	6.98102502116713e-45	9.20324535299822e-12	0.999999999990797
IRNGC34_ALLMERGED - IRNS31W	Unrelated	0.266408479412964	0.00446295392725622	2614	9812	0.252640545144804	2.57409675424359e-299	1.37851558329579e-73	7.98820574905437e-23	1
IRNGC34_ALLMERGED - IRNS69W	Unrelated	0.251834862385321	0.00464834567189231	2196	8720	0.252640545144804	2.65623991417626e-219	3.24877685009665e-45	8.39631401908394e-11	0.999999999916037
IRNGC61_ALLMERGED - IRNGC65_ALLMERGED	Unrelated	0.24955595026643	0.0128965613559323	281	1126	0.252640545144804	4.86606772483936e-28	4.27892839708175e-06	0.0722556557454844	0.927740065326119
IRNGC61_ALLMERGED - IRNGC68_ALLMERGED	Unrelated	0.239766081871345	0.0326489665487025	41	171	0.252640545144804	0.000135353558986115	0.130219148429673	0.412783466347709	0.456862031663632
IRNGC61_ALLMERGED - IRNGC85_ALLMERGED	Unrelated	0.247036637931034	0.00707886487913409	917	3712	0.252640545144804	3.15551699590408e-87	7.74856720564623e-17	0.00109232646408694	0.998907673535913
IRNGC61_ALLMERGED - IRNS02W	Unrelated	0.241965973534972	0.00931029983299502	512	2116	0.252640545144804	3.762744159354e-46	2.89659170738019e-08	0.113230187691166	0.886769783342917
IRNGC61_ALLMERGED - IRNS22W	Unrelated	0.260985676134984	0.00684287912035764	1075	4119	0.252640545144804	7.81189576156679e-118	9.78880128222614e-28	2.62886934064413e-08	0.999999973711307
IRNGC61_ALLMERGED - IRNS31W	Unrelated	0.253367309792501	0.00586792376626709	1392	5494	0.252640545144804	1.56241877323739e-141	4.30338981553478e-30	1.05715594877661e-07	0.999999894284405
IRNGC61_ALLMERGED - IRNS69W	Unrelated	0.252849303503588	0.00631447801422203	1198	4738	0.252640545144804	2.96839351335105e-121	1.16333130950667e-25	1.47349591369657e-06	0.999998526504086
IRNGC65_ALLMERGED - IRNGC68_ALLMERGED	Unrelated	0.262390670553936	0.0106231993928957	450	1715	0.252640545144804	2.28805438225017e-50	2.3756058470138e-12	0.000465814037937732	0.999534185959687
IRNGC65_ALLMERGED - IRNGC85_ALLMERGED	Unrelated	0.257000259268862	0.0035180847453015	3965	15428	0.252640545144804	0	3.83179248316575e-92	1.5087107527219e-24	1
IRNGC65_ALLMERGED - IRNS02W	Unrelated	0.256311021197995	0.00409466314902983	2914	11369	0.252640545144804	1.98765531771596e-304	7.77064391075262e-67	1.1015203472202e-17	1
IRNGC65_ALLMERGED - IRNS22W	Unrelated	0.256655290102389	0.00344076556148123	4136	16115	0.252640545144804	0	2.50160831665659e-95	3.42988627719026e-25	1
IRNGC65_ALLMERGED - IRNS31W	Unrelated	0.257292362502783	0.00326152618169384	4622	17964	0.252640545144804	0	5.17879647244283e-108	7.28372899103081e-29	1
IRNGC65_ALLMERGED - IRNS69W	Unrelated	0.253413725837915	0.00334420885944639	4287	16917	0.252640545144804	0	2.70202667108163e-91	2.76439970197519e-22	1
IRNGC68_ALLMERGED - IRNGC85_ALLMERGED	Unrelated	0.255226149752946	0.00601034459560922	1343	5262	0.252640545144804	3.49038182915571e-139	2.0804355021679e-30	3.86037074704638e-08	0.999999961396293
IRNGC68_ALLMERGED - IRNS02W	Unrelated	0.247259832366215	0.00774601679350095	767	3102	0.252640545144804	2.87837350151573e-73	2.6695032528728e-14	0.00297194115120889	0.997028058848764
IRNGC68_ALLMERGED - IRNS22W	Unrelated	0.252640545144804	0.00567149091644234	1483	5870	0.252640545144804	1.33498292825683e-149	2.00448161494023e-31	7.33587681031165e-08	0.999999926641232
IRNGC68_ALLMERGED - IRNS31W	Unrelated	0.265868263473054	0.00509630904952402	1998	7515	0.252640545144804	6.53582345858934e-228	7.13750982807769e-56	2.46062821015065e-17	1
IRNGC68_ALLMERGED - IRNS69W	Unrelated	0.249304911955514	0.00537663874380616	1614	6474	0.252640545144804	5.53400369345092e-157	3.74150057980375e-31	5.52905580613002e-07	0.999999447094419
IRNGC85_ALLMERGED - IRNS02W	Unrelated	0.252161383285303	0.00317235379286309	4725	18738	0.252640545144804	0	2.61940179874954e-97	7.5951511905963e-23	1
IRNGC85_ALLMERGED - IRNS22W	Unrelated	0.251211483953552	0.00293248114336405	5495	21874	0.252640545144804	0	3.6199504861069e-110	5.41294960606132e-25	1
IRNGC85_ALLMERGED - IRNS31W	Unrelated	0.251901722479671	0.00287027717617795	5762	22874	0.252640545144804	0	1.10336550884074e-117	2.75948150168421e-27	1
IRNGC85_ALLMERGED - IRNS69W	Unrelated	0.249074610890603	0.00288812686249437	5585	22423	0.252640545144804	0	2.62339196324835e-105	4.97242494165645e-22	1
IRNS02W - IRNS22W	Unrelated	0.248320452593827	0.0030705977038681	4916	19797	0.252640545144804	0	1.0740341122293e-90	1.98931373340746e-18	1
IRNS02W - IRNS31W	Unrelated	0.245454116091248	0.00295758195665428	5197	21173	0.252640545144804	0	1.90320059777157e-87	2.88245475207447e-15	0.999999999999996
IRNS02W - IRNS69W	Unrelated	0.250340599455041	0.00302183393469909	5145	20552	0.252640545144804	0	1.04362239694936e-100	3.4546259834146e-22	1
IRNS22W - IRNS31W	Unrelated	0.250170969396478	0.00283157959933011	5853	23396	0.252640545144804	0	6.48749964469457e-114	7.30095477164043e-25	1
IRNS22W - IRNS69W	Unrelated	0.245288767027897	0.00283845867002502	5636	22977	0.252640545144804	0	2.84744858994224e-94	2.9159474014523e-16	1
IRNS31W - IRNS69W	Unrelated	0.250294662401078	0.00281050548536892	5946	23756	0.252640545144804	0	4.01438923143897e-116	1.8733241274033e-25	1

## Sheet: Tab.S9_PCA
Table S9. Information about modern and ancient individuals who used for the genomic PCA.
Population name*:	Code on the PCA plot (if it is present):	Reference					Ancient population	Reference
Abazin.HO	ABA	AADR HO database					Afghanistan_DarralKur_MBA	Narasimhan et al. 2019
Abkhasian.HO	ABK	AADR HO database					Armenia_Aknashen_N	Lazaridis et al. 2022
Adygei.HO	ADY	AADR HO database					Armenia_Beniamin_Achaemenid.SG	Antonio et al. 2024
Albanian.HO	ALB	AADR HO database					Armenia_Beniamin_Achaemenid_Artaxiad_Hellenistic_Roman_possible.SG	Antonio et al. 2024
Armenian.HO	ARM	AADR HO database					Armenia_LateHellenistic	Lazaridis et al. 2022
Armenian_Hemsheni.HO	ARH	AADR HO database					Armenia_Beniamin_Sasanian.SG	Antonio et al. 2024
Avar.HO	AVA	AADR HO database					Armenia_C	Lazaridis et al. 2016
Azeri.HO	AZE	AADR HO database					Armenia_EBA	Lazaridis et al. 2016
Assyrian.HO	ASS	AADR HO database					Armenia_EBA_KuraAraxes	Lazaridis et al. 2022
Balkar.HO	BAL	AADR HO database					Armenia_EIA	Lazaridis et al. 2022
Basque.HO	BAS	AADR HO database					Armenia_LBA.SG	Allentoft et al. 2015
Balochi.HO	BLH	AADR HO database					Armenia_EarlyMedieval	Lazaridis et al. 2022
Belarusian.HO	BEL	AADR HO database					Armenia_IA	Lazaridis et al. 2022
BedouinA.HO	BDA	AADR HO database					Armenia_UrartianEmpire	Lazaridis et al. 2022
BedouinB.HO	BDB	AADR HO database					Azerbaijan_Caucasus_lowlands_LateC	Skourtanioti et al. 2020
Bulgarian.HO	BUL	AADR HO database					Azerbaijan_Caucasus_lowlands_LN	Skourtanioti et al. 2020
Brahui.HO	BRH	AADR HO database					Azerbaijan_Mentesh_Tepeh_N	Guarino-Vignon et al. 2023
Burusho.HO	BUR	AADR HO database					Azerbaijan_Shamakhi_IA	Koptekin et al. 2023
Chechen.HO	CHE	AADR HO database					Georgia_Kotias.SG	Jones et al. 2015
Croatian.HO	CRO	AADR HO database					Georgia_Satsurblia.SG	Jones et al. 2015
Cypriot.HO	CYP	AADR HO database					Georgia_Doghlauri_BA	Koptekin et al. 2023
Czech.HO	CZE	AADR HO database					Georgia_Doghlauri_KuraAraxes_BA	Koptekin et al. 2023
Druze.HO	DRU	AADR HO database					India_Harappan	Shinde et al. 2019
Egyptian.HO	EGY	AADR HO database					Iran_C_SehGabi	Lazaridis et al. 2016
English.HO	ENG	AADR HO database					Iran_C_TepeHissar	Narasimhan et al. 2019
French.HO	FRE	AADR HO database					Iran_DinkhaTepe_BA_IA_1	Lazaridis et al. 2022
Georgian.HO	GEO	AADR HO database					Iran_DinkhaTepe_BA_IA_2	Lazaridis et al. 2022
Greek.HO	GRE	AADR HO database					Iran_GanjDareh_Historic	Lazaridis et al. 2016
Hazara.HO	HAZ	AADR HO database					Iran_GanjDareh_N	Lazaridis et al. 2016
Hungarian.HO	HUN	AADR HO database					Iran_HajjiFiruz_BA	Narasimhan et al. 2019
Icelandic.HO	ICE	AADR HO database					Iran_HajjiFiruz_IA	Narasimhan et al. 2019
India_RoopkundA	IRA	AADR HO database					Iran_HajjiFiruz_N	Narasimhan et al. 2019
India_RoopkundB	IRB	AADR HO database					Iran_Hasanlu_IA	Lazaridis et al. 2022
Iran_Fars.HO	IRF	AADR HO database					Iran_Hasanlu_LBA_2	Lazaridis et al. 2022
Iranian.HO	IRN	AADR HO database					Iran_Hasanlu_MBA	Lazaridis et al. 2022
Jew_Iranian.HO	JIR	AADR HO database					Iran_Mesolithic_BeltCave_noUDG	Narasimhan et al. 2019
Iranian_Bandari.HO	IBN	AADR HO database					Iran_Mesolithic_HotuIIIb	Narasimhan et al. 2019
Iranian.DG	IRD	AADR HO database					Iran_ShahrISokhta_BA1	Narasimhan et al. 2019
Italian_North.HO	ITN	AADR HO database					Iran_ShahrISokhta_BA2	Narasimhan et al. 2019
Italian_South.HO	ITS	AADR HO database					Iran_ShahrISokhta_BA3	Narasimhan et al. 2019
Jordanian.HO	JOR	AADR HO database					Iran_ShahTepe_BA	Koptekin et al. 2023
Jew_Ashkenazi.HO	JAS	AADR HO database					Iran_TepeAbdulHosein_N.SG	Broushaki et al.2016
Jew_Georgian.HO	JGE	AADR HO database					Iran_Wezmeh_N.SG	Broushaki et al.2016
Kalash.HO	KAL	AADR HO database					Iraq_PPNA	Lazaridis et al. 2022
Kabardinian.HO	KAB	AADR HO database					Iraq_Shanidar	Lazaridis et al. 2022
Karakaplak.HO	KAR	AADR HO database					Syria_Ebla_EMBA	SkourtaniotiCell2020
Kyrgyz_Kyrgyzstan.HO	KYR	AADR HO database					Tajikistan_C_Sarazm	Narasimhan et al. 2019
Kyrgyz_China.HO	KYC	AADR HO database					Tajikistan_Ksirov_Kushan	Narasimhan et al. 2019
Kurd.HO	KUR	AADR HO database					Turkey_Alalakh_MLBA	Skourtanioti et al. 2020
Lithuanian.HO	LIT	AADR HO database					Turkey_Arslantepe_EBA	Skourtanioti et al. 2020
Lebanese.HO	LEB	AADR HO database					Turkey_Arslantepe_LateC	Skourtanioti et al. 2020
Lebanese_Christian.HO	LEC	AADR HO database					Turkey_CamlibelTarlasi_LateC	Skourtanioti et al. 2020
Lebanese_Muslim.HO	LEM	AADR HO database					Turkey_EBA	Lazaridis et al. 2022
Lezgin.HO	LEZ	AADR HO database					Turkey_Hellenistic	Lazaridis et al. 2022
Makrani.HO	MAK	AADR HO database					Turkmenistan_C_Namazga.SG	Damgaard et al. 2018
Moroccan.HO	MOR	AADR HO database					Turkmenistan_C_Parkhai	Narasimhan et al. 2019
Mordovian.HO	MRD	AADR HO database					Turkmenistan_Gonur_BA_1	Narasimhan et al. 2019
Moldavian.HO	MOL	AADR HO database					Turkmenistan_Gonur_BA_2	Narasimhan et al. 2029
Maltese.HO	MAL	AADR HO database					Turkmenistan_IA	Damgaard et al. 2018
Norwegian.HO	NOR	AADR HO database					Uzbekistan_IA	Kumar et al., 2021
Ossetian.HO	OSS	AADR HO database					Uzbekistan_Bustan_BA	Narasimhan et al. 2019
Palestinian.HO	PAL	AADR HO database					Uzbekistan_SappaliTepe_BA	Narasimhan et al. 2019
Pathan.HO	PAT	AADR HO database					Russia_Caucasus_KuraAraxes	Wang et al.2019
Polish.HO	POL	AADR HO database					Russia_North_Caucasus	Wang et al.2019
Punjabi.HO	PUN	AADR HO database
Romanian.HO	ROM	AADR HO database
Russian.HO	RUS	AADR HO database
Saudi.HO	SAU	AADR HO database
Sardinian.HO	SAR	AADR HO database
Sicilian.HO	SIC	AADR HO database
Scottish.HO	SCO	AADR HO database
Spanish.HO	SPA	AADR HO database
Spanish_North.HO	SPN	AADR HO database
Shetlandic.HO	SHL	AADR HO database
Syrian.HO	SYR	AADR HO database
Sindhi_Pakistan.HO	SIN	AADR HO database
Tabasaran.HO	TAB	AADR HO database
Tajik.HO	TAJ	AADR HO database
Turkish.HO	TUR	AADR HO database
Turkish_Balikesir.HO	TBA	AADR HO database
Turkmen.HO	TKM	AADR HO database
Uygur.HO	UYG	AADR HO database
Ukrainian.HO	UKR	AADR HO database
Uzbek.HO	UZB	AADR HO database
Yemeni.HO	YEM	AADR HO database
GIH.DG (Gujaratis)	GIH	AADR HO database
Allen Ancient DNA Resource https://reich.hms.harvard.edu/allen-ancient-dna-resource-aadr-downloadable-genotypes-present-day-and-ancient-dna-data", version 54.1.
*All modern population for the PCA
Anc poplist References:
Narasimhan et al. 2019	https://doi.org/10.1126/science.aat7487
Lazaridis et al. 2016	https://doi.org/10.1038/nature19310
Antonio et al. 2024	https://doi.org/10.7554/eLife.79714
Koptekin et al. 2023	https://doi.org/10.1016/j.cub.2022.11.034
Allentoft et al. 2015	https://doi.org/10.1038/nature14507
Skourtanioti et al. 2020	10.1016/j.cell.2020.04.044
Guarino-Vignon et al. 2023	//doi.org/10.1038/s42003-023-04681-w
Kumar et al. 2022	DOI: 10.1126/science.abk1534
Papac et al. 2021	https://doi.org/10.1126/sciadv.abi6941
Jones et al. 2015	https://doi.org/10.1038/ncomms9912
Lazaridis et al. 2022	DOI: 10.1126/science.abm4247
Lazaridis et al. 2017	DOI: 10.1038/nature23310
Mathieson et al. 2018	https://doi.org/10.1038/nature25778
Broushaki et al.2016	DOI: 10.1126/science.aaf7943
Harney et al. 2018	https://doi.org/10.1038/s41467-018-05649-9
Feldman et al. 2019	DOI: 10.1126/sciadv.aax0061
Agranat et al. 2020	https://doi.org/10.1016/j.cell.2020.04.024
Antonio et al. 2019	DOI: 10.1126/science.aay6826
Damgaard et al.2018	https://doi.org/10.1038/s41586-018-0094-2
Gnecchi-Ruscone et al. 2021	https://doi.org/10.1126/sciadv.abe4414
Haber et al. 2020	DOI: 10.1016/j.ajhg.2020.05.008
Wang et al. 2019	https://doi.org/10.1038/s41467-019-08655-7
Krzewińska et al. 2018	DOI: 10.1126/sciadv.aat4457
Guarino-Vignon et al. 2022	doi: 10.3389/fgene.2022.884612
Shinde et al. 2019	DOI: 10.1016/j.cell.2019.08.048
Harney et al. 2019	https://doi.org/10.1038/s41467-019-11357-9
Jarve et al. 2019	DOI:https://doi.org/10.1016/j.cub.2019.06.019
Olalde et al. 2018	DOI: 10.1038/nature25738
Patterson et al. 2021	DOI: 10.1038/s41586-021-04287-4
Olalde et al. 2019	DOI: 10.1126/science.aav4040
Skourtanioti et al. 2020	DOI: 10.1016/j.cell.2020.04.044
Mathieson et al. 2015	https://doi.org/10.1038/nature16152
Kumar et al., 2021	https://doi.org/10.1093/molbev/msab216
Wang et al. 2019	10.1038/s41467-018-08220-8

## Sheet: Tab. S10_ADMIXTURE
Table S10. A supervised ADMIXTURE analyses with seven sources (Iranian N Ganj Dareh, Turkey Neolithic (ANF), Onge and Irula (AHG), WSHG and Botai (ANE-related), Shamanka Eneolithic (ANA), China LN and Iron Gates HG (Balkan HG)).
					Components							Standard error
Groups and samples	Site(S) name	Political Entity	Refrences	Relative Dating Group classification	Iran_GanjDareh_N	ANF	China_LN	AHG_related	ANE_related	ANA	Balkan_HG	Iran_GanjDareh_SE1	ANF_SE2	China_LN_SE3	AHG_related_SE4	ANE_related_SE5	ANA_SE6	Balkan_HG_SE7
CHG (n=2)	Kotias Klde, Satsurblia	Georgia	Jones et al., 2015	HG	0.670199	0.053537	0.0045695	0.0184555	0.21858	0.00001	0.0346495	0.011473063	0.009666421	0.003353847	0.006825173	0.009088086	0.000614	0.007275569
Iran_GanjDareh_N (n=10)	Ganj Dareh	Iran	Narasimhan et al. 2019	EN	0.99994	0.00001	0.00001	0.00001	0.00001	0.00001	0.00001	0	0	0	0	0	0	0
Iran_TepeAbdulHosein_N.SG (n=3)	Tepe Abdul Hosein	Iran	Broushaki et al. 2016	EN	0.837013666666667	0.00001	0.00001	0.0938053333333333	0.0606373333333333	0.008183	0.000340666666666667	0.0079707585028723	0	0.00156742953057971	0.00616502678195498	0.00737199397871581	0.00349417847601152	0.00217019571570042
Iran_Wezmeh_N.SG (n=1)	Wezmeh	Iran	Broushaki et al. 2016	EN	0.866037	0.00001	0.00001	0.119731	0.006462	0.00774	0.00001	0.011102	0	0.00031	0.008739	0.009068	0.005823	0.003249
Iraq_PPNA (n=3)	Nemrik 9	Iraq	Lazaridis et al.,2022	PPN	0.545464	0.385361333333333	0.00373366666666667	0.00273	0.0357623333333333	0.020504	0.006445	0.012424642440641	0.0107055195992016	0.00599598797345173	0.00493866613795893	0.00773562929279548	0.0071054917884377	0.00471335245163497
Iran_HajjiFiruz_LN (n=5)	Hajji Firuz	Iran	Narasimhan et al. 2019	LN	0.5335712	0.383484	0.00001	0.00001	0.0597372	0.020306	0.0028818	0.0139654239878351	0.0133664521470733	0.00160325657335312	0.00132451186480152	0.00799133889407776	0.00486595676922843	0.00513888941309307
Iran_SehGabi_C (n=5)	Seh Gabi	Iran	Lazaridis et al. 2016	C	0.6231072	0.2727234	0.00001	0.0247264	0.0731668	0.0062564	0.00001	0.00764010719820082	0.00731475472999608	0.0011650456643411	0.00472058331565073	0.00518894791263123	0.00296890065849297	0.000726812465495743
Iran_Gol_Afshan_C_ARB.IRN24	Gol-Afshan Tepe	Iran	This study	C	0.882944	0.00001	0.00001	0.087482	0.011146	0.00001	0.018398	0.017766	0.006765	0.00418	0.014091	0.011519	0.002199	0.008762
Iran_Gol_Afshan_C_TW.IRN24	Gol-Afshan Tepe	Iran	This study	C	0.872307	0.00001	0.00001	0.103002	0.00001	0.00001	0.024651	0.015691	0.010507	0.003578	0.01183	0.007205	0.001224	0.00784
Iran_TepeHissar_C (n=12)	Tepe Hissar	Iran	Narasimhan et al. 2019	C	0.740914	0.0710386666666667	0.00001	0.029558	0.157297666666667	0.000804166666666667	0.000377583333333333	0.00562523797953374	0.00449509220026563	0.000544055795239177	0.00347941156922482	0.0039847787030775	0.00134182535293449	0.000671707742747295
Iran_ShahTepe_BA.SG (n=9)	Shah Tepe	Iran	Koptelin et al., 2023	BA	0.659075444444445	0.0801902222222222	0.000315555555555556	0.0953833333333333	0.114360888888889	0.00001	0.0506646666666667	0.00527603133209839	0.00483241286254331	0.00106338156746517	0.00319442224533349	0.0040597577924469	0.000617941485103845	0.00319084371558432
Iran_ShahrISokhta_BA1 (n=8)	Shahr-i Sukhta/ Shahr-i Sokhta/Shahr_i_Sokhta/Shahr-e Sukhteh/ Burnt city	Iran	Narasimhan et al. 2019	BA	0.658350625	0.010533625	0.00001	0.12520875	0.203318375	0.002568875	0.00001	0.00644682284273618	0.00340286657650576	0.000578275507435686	0.00513814947232951	0.0051293742887169	0.001917857895218	0.000292973468295339
Iran_ShahrISokhta_BA2 (n=7)	Shahr-i Sukhta/ Shahr-i Sokhta/Shahr_i_Sokhta/Shahr-e Sukhteh/ Burnt city	Iran	Narasimhan et al. 2019	BA	0.423807333333333	0.00001	0.00001	0.405795333333333	0.1652215	0.00514566666666667	0.00001	0.00887601717194907	0.00344956433214872	0.000257598524840497	0.0079023074258764	0.00714717643548835	0.00446956637626479	0.000384857142857143
Turkmenistan_Gonur_BA_2 (n=3)	Gonur	Turkmenistan	Narasimhan et al. 2019	BA	0.390300666666667	0.00001	0.00001	0.475459666666667	0.1342	0.00001	0.00001	0.0104226987654616	0	0	0.00992692041874014	0.00843764457653912	0.00286663573626724	0
Iran_ShahrISokhta_BA3 (n=1)	Shahr-i Sukhta/ Shahr-i Sokhta/Shahr_i_Sokhta/Shahr-e Sukhteh/ Burnt city	Iran	Narasimhan et al. 2019	BA	0.418047	0.395687	0.00001	0.00001	0.1848	0.001437	0.00001	0.025211	0.023832	0.005412	0.000065	0.018206	0.007367	0.002017
Iran_Hasanlu_MBA (n=1)	Hasanlu	Iran	Lazaridis et al., 2022	MBA	0.452529	0.363207	0.00001	0.00001	0.134794	0.021228	0.028222	0.014686	0.01442	0.000509	0	0.012708	0.004683	0.01033
Iran_Hasanlu_LBA_2 (n=1)	Hasanlu	Iran	Lazaridis et al., 2022	LBA	0.440043	0.403839	0.003922	0.00001	0.113152	0.016037	0.022998	0.015439	0.01539	0.006045	0	0.014254	0.007889	0.009983
Iran_DinkhaTepe_BA_IA_1 (n=6)	Dinkha Tepe	Iran	Lazaridis et al., 2022	BA_IA	0.454766833333333	0.461228833333333	0.00303483333333333	0.00001	0.054286	0.0160788333333333	0.0105946666666667	0.0103339539867371	0.0100208559764124	0.00137482080650534	0.002651	0.00719071575018788	0.00368450573347362	0.0033847467408951
Iran_DinkhaTepe_BA_IA_2 (n=8)	Dinkha Tepe	Iran	Lazaridis et al., 2022	BA_IA	0.492471625	0.2816835	0.004855625	0.015508	0.175458375	0.017204375	0.01281875	0.0106865943709865	0.0112939504713807	0.00477144364946292	0.00331456380991527	0.00925249614968847	0.00558130175227966	0.00733891567263176
Iran_Hasanlu_IA (n=12)	Hasanlu	Iran	Lazaridis et al., 2022	IA	0.450966	0.356599916666667	0.0025185	0.0175125833333333	0.1494645	0.012561	0.0103771666666667	0.00474077917587863	0.00429678129857429	0.00147883953894412	0.00228905318854761	0.0037613293084582	0.00186169006252085	0.00219232163692334
Iran_HajjiFiruz_IA (n=1)	Hajji Firuz	Iran	Narasimhan et al. 2019	IA	0.514358	0.284859	0.015907	0.000014	0.184842	0.00001	0.00001	0.017352	0.016516	0.007488	0.007435	0.014804	0.007072	0.005918
Iran_HajjiFiruz_BA (n=1)	Hajji Firuz	Iran	Narasimhan et al. 2019	BA	0.234283	0.303249	0.000017	0.00001	0.393102	0.00001	0.069328	0.01972	0.017166	0.000513	0.000489	0.017854	0	0.013885
Turkmenistan_Parkhai_C (n=4)	Parkhai	Turkmenistan	Narasimhan et al. 2019	C	0.760395	0.00001	0.00001	0.0487255	0.1908395	0.00001	0.00001	0.00719724205425245	0.00068375223948445	0.00005425	0.00476662505080901	0.00642675172132081	0.000138613897210922	0.00005825
Turkmenistan_Geoksyur_C (n=21)	Geoksyur	Turkmenistan	Narasimhan et al. 2019	C	0.677358619047619	0.0127098571428571	0.000151619047619048	0.0549191428571428	0.253020285714286	0.00133147619047619	0.000508952380952381	0.00459741777789335	0.00237220728321912	0.000280562437220556	0.0031626154110317	0.00389672261413605	0.000905637367170948	0.000818462398899729
Turkmenistan_Namazga_C.SG (n=2)	Namazga	Turkmenistan	Narasimhan et al. 2019	C	0.721654	0.00001	0.00001	0.0761615	0.1885935	0.002714	0.0108575	0.0101623050780814	0.00159	0.00239291271257436	0.00789915826211882	0.0100561016925049	0.00328526954754096	0.00634487391521691
Turkmenistan_Gonur_BA_1 (n=19)	Gonur	Turkmenistan	Narasimhan et al. 2019	BA	0.640504368421053	0.0691403684210526	0.0000104210526315789	0.0841060526315789	0.200012789473684	0.00246168421052632	0.00376452631578947	0.00589828654118157	0.00467450084141007	0.00108252195028701	0.00393133769040655	0.00449022355032085	0.001573733063843	0.00179212610158686
Uzbekistan_Bustan_BA (n=10)	Bustan	Uzbekistan	Narasimhan et al. 2019	BA	0.635394	0.0771669	0.00001	0.0794968	0.2043989	0.0027584	0.0007752	0.00773266860986555	0.00629732907429809	0.000569931452018574	0.00501842254299097	0.0061508812897015	0.00245279882583142	0.00175045370118721
Uzbekistan_SappaliTepe_BA (n=11)	Sappali Tepe	Uzbekistan	Narasimhan et al. 2019	BA	0.650713818181818	0.0761813636363636	0.00001	0.0939057272727273	0.178036636363636	0.000708909090909091	0.000443636363636363	0.00491515312222071	0.00406090577059921	0.000183377675579189	0.00327086225015731	0.00373068496358519	0.000760734518912125	0.000660113125792069
Turkmenistan_IA.SG (n=1)	Takhirbai-3	Turkmenistan	Damgaard et al. 2018	IA	0.327234	0.162551	0.014462	0.059228	0.322314	0.00001	0.114201	0.015011	0.01387	0.006317	0.010625	0.015182	0.005466	0.009793
Uzbekistan_IA (n=27)	Rabat cemetery, Serkharakat cemetery , Dehkan cemetery	Uzbakistan	Kumar et al., 2021	IA	0.338095592592592	0.227808592592593	0.022789037037037	0.0456522222222222	0.281132407407407	0.0386099259259259	0.0459122592592593	0.00963550927210309	0.00798985506614808	0.00625763542074679	0.00757938085537939	0.0090199301460436	0.00420883815396957	0.00575487713850493
Azerbaijan_MenteshTepeh_N (n=4)	Mentesh Tepeh	Azerbaijan	Skourtanioti et al., 2020 and Guarino-Vignon et al. 2023	N	0.39787775	0.510566	0.0116295	0.009745	0.0675705	0.0024345	0.00017675	0.011723455	0.011290277	0.003981446	0.005837762	0.007758663	0.003416776	0.003487741
Armenia_N (n=2)	Masis Blur, Aknashen	Armenia	Lazaridis et al., 2022	N	0.429245	0.47913	0.00001	0.0062085	0.085386	0.00001	0.00001	0.0146308616	0.0132490023	0.0007700657	0.0057285133	0.0084953655	0.0017341985	0.0014395
Armenia_C (n=5)	Areni 1	Armenia	Lazaridis et al. 2016	C	0.2946188	0.4335012	0.00001	0.004363	0.2513598	0.0018416	0.0143056	0.00804307081406101	0.00888469661159007	0.000138091853488901	0.0027871732131319	0.00788602757793808	0.00162128917840094	0.00428250080677167
Armenia_EBA_KuraAraxes (n=11)	Kaps, Karnut Archaeological Complex, Berkaber, Dzhoghaz Cemetery Meydanner,Shengavit cemetery	Armenia	Lazaridis et al. 2022	EBA	0.479332272727273	0.350771	0.00001	0.000751727272727272	0.164684090909091	0.00247572727272727	0.00197518181818182	0.00715324627860065	0.00646411286761681	0.0013865346153881	0.00192908475065421	0.00570023445291348	0.00174106302191534	0.00236065805715481
Armenia_Lchashen_LBA (n=12)	Lchashen cemetery	Armenia	Lazaridis et al. 2022	LBA	0.359924666666667	0.3483295	0.00001	0.00001	0.260803416666667	0.00001	0.03091225	0.00431034277929262	0.00413161907075584	0.000478672360980522	0.000672172627876699	0.00403551107100038	0.000379336326511331	0.00270403442537463
Armenia_LBA (n=40)	Sarukhan	Armenia	Allentoft et al. 2015	LBA	0.373484325	0.344544775	0.00049275	0.000942925	0.2557779	0.00053065	0.024226675	0.00242400926630345	0.00226282110967151	0.00038027448639108	0.000563198858641422	0.00214587910569305	0.000317762276513434	0.00140883364103964
Armenia_IA (n=8)	Lori Berd Cemetery, Bardzryal Archaeological Complex, Bragdzor Cemetery,Karnut Archaeological Complex,Keti, Karmir Blur, necropolis of Teishebaini, Noratus	Armenia	Lazaridis et al. 2022	IA	0.369802375	0.368808375	0.000471125	0.00001	0.243544625	0.00071475	0.016648875	0.0061682245305578	0.00548570601227636	0.000883190788420033	0.000871652041384634	0.00532631590841644	0.00134414469784692	0.00301380712046657
Armenia_UrartianEmpire (n=7)	Karmir Blur, necropolis of Teishebaini	Armenia	Lazaridis et al. 2022	Urartian_Empire	0.387633857142857	0.369522714285714	0.000237	0.00169885714285714	0.215876285714286	0.000322857142857143	0.0247081428571429	0.0107980872550349	0.00968679322583072	0.00197582016553395	0.00232630218525944	0.00876393250074138	0.00197402429011377	0.00631641512413554
Armenia_LateHellenistic (n=2)	Aghitu	Armenia	Lazaridis et al. 2022	Late_Hellenistic	0.4076155	0.41283	0.00001	0.00657	0.1648245	0.0050845	0.003065	0.010804713196101	0.0102332123011301	0.00219461870264518	0.00420734334230046	0.00821469873154214	0.002945	0.00441624288847432
Armenia_Hellenistic_Roman_possible.SG (n=5)	Shirak Province, Beniamin	Armenia	Antonio et al. 2024	Hellenistic_Roman_possible	0.433233	0.4138702	0.0016144	0.0236196	0.102137	0.00001	0.025516	0.00625321018037936	0.00595346196762858	0.00173810438121535	0.00414304143353648	0.00517403238876604	0.000928073079019104	0.00375880425135441
Armenia_Beniamin_Sasanian.SG (n=4)	Shirak Province, Beniamin	Armenia	Antonio et al. 2024	Sassanid_Empire	0.43331275	0.40663275	0.00186075	0.02032525	0.10808175	0.00001	0.02977625	0.00784230701866485	0.00727362862503991	0.00226172731280763	0.00461215372006398	0.00619363017543024	0.00063611152717114	0.00428044907836783
Armenia_EarlyMedieval (n=3)	Agarak	Armenia	Lazaridis et al. 2022	Early_Medieval	0.396859	0.420623666666667	0.00383	0.003171	0.164268333333333	0.001487	0.00976066666666667	0.00821324527820763	0.00738169798292447	0.00282332502950373	0.00369132094694207	0.00626897679051374	0.00221424634783235	0.00414592482646112
Georgia_Doghlauri_BA (n=2)	Doghlauri	Georgia	Koptekin et al. 2023	BA	0.458738	0.2974595	0.0089115	0.007749	0.158181	0.0078605	0.061101	0.0181900282710061	0.0162232511307074	0.00653177872022621	0.00891703484909642	0.0148945335610082	0.00873480557883231	0.0123662770873048
Georgia_Doghlauri_BA_KuraAraxes (n=1)	Doghlauri	Georgia	Koptekin et al. 2023	BA	0.543493	0.253141	0.00001	0.052415	0.101574	0.00001	0.049357	0.018944	0.018042	0.00402	0.013071	0.013651	0	0.014036
Iran_H_Seleucid_Achaemenid_MersinChal_ARB.IRN65	Marsin-Chal/Mersin-Chal/Mersin	Iran	This study	Achaemenid_Seleucid	0.691193	0.082971	0.00001	0.074315	0.118693	0.00001	0.032808	0.025285	0.022458	0.005826	0.017047	0.017067	0.000134	0.014684
Iran_H_Seleucid_Achaemenid_MersinChal_TW.IRN65	Marsin-Chal/Mersin-Chal/Mersin	Iran	This study	Achaemenid_Seleucid	0.666555	0.119112	0.011142	0.091108	0.104353	0.00001	0.007719	0.022982	0.017575	0.010239	0.017365	0.01413	0.004701	0.009082
Iran_H_Seleucid_Achaemenid_MersinChal_SG.IRN69	Marsin-Chal/Mersin-Chal/Mersin	Iran	This study	Achaemenid_Seleucid	0.688979	0.084369	0.00001	0.088245	0.106831	0.00001	0.031556	0.016728	0.015291	0	0.00912	0.012957	0	0.009343
Iran_H_Seleucid_Achaemenid_MersinChal_SG.IRN57	Marsin-Chal/Mersin-Chal/Mersin	Iran	This study	Achaemenid_Seleucid	0.650347	0.09667	0.00001	0.105106	0.134468	0.00001	0.01339	0.020586	0.016716	0.000154	0.014262	0.014728	0.000077	0.012274
Iran_H_Parthian_LiarSangBon_SG.IRN22	Liār-Sang-Bon/Liarsangbon/Liyarsangbon/Liar-Sang-Bon/Liarsang-Bon	Iran	This study	Parthian_empire	0.579001	0.19499	0.00001	0.063582	0.121256	0.00001	0.041151	0.017868	0.012909	0.000769	0.010794	0.0132	0	0.011058
Iran_H_Parthian_LiarSangBon_SG.IRN31	Liār-Sang-Bon/Liarsangbon/Liyarsangbon/Liar-Sang-Bon/Liarsang-Bon	Iran	This study	Parthian_empire	0.574527	0.20738	0.00001	0.093054	0.108253	0.00001	0.016766	0.017293	0.015646	0	0.010007	0.011055	0	0.008794
Iran_H_Parthian_LiarSangBon_ARB.IRN23	Liār-Sang-Bon/Liarsangbon/Liyarsangbon/Liar-Sang-Bon/Liarsang-Bon	Iran	This study	Parthian_empire	0.68677	0.15117	0.00001	0.056177	0.105852	0.00001	0.00001	0.018649	0.015389	0	0.011481	0.014115	0	0.005797
Iran_H_Parthian_LiarSangBon_TW.IRN23	Liār-Sang-Bon/Liarsangbon/Liyarsangbon/Liar-Sang-Bon/Liarsang-Bon	Iran	This study	Parthian_empire	0.668552	0.14401	0.00001	0.063421	0.119595	0.00001	0.004401	0.01778	0.015176	0.002451	0.013862	0.014852	0.001448	0.007569
Iran_H_Parthian_LiarSangBon_TW.IRN34	Liār-Sang-Bon/Liarsangbon/Liyarsangbon/Liar-Sang-Bon/Liarsang-Bon	Iran	This study	Parthian_empire	0.662802	0.141711	0.000556	0.067953	0.110094	0.00001	0.016873	0.040483	0.035207	0.014326	0.029154	0.027456	0.00425	0.017962
Iran_H_End_Parthian_Middle_Sassanid_Vestemin_SG.IRN02	Vestemin	Iran	This study	End_Parthian_Middle_Sassanid_Vestemin	0.641629	0.135698	0.00001	0.058743	0.149465	0.00001	0.014445	0.01892	0.016604	0.00061	0.01122	0.014159	0	0.011257
Iran_GanjDareh_Historic (n=1)	Ganj Dareh	Iran	Lazaridis et al. 2016	Historic	0.433074	0.337241	0.00001	0.014943	0.194544	0.016618	0.00357	0.014093	0.013069	0.003712	0.009248	0.012059	0.006628	0.006254
Iran_H_Medieval_Kalmakareh_ARB.IRN85	Kalmakareh Cave	Iran	This study	Medieval	0.469599	0.33587	0.000298	0.057382	0.11988	0.00001	0.016961	0.016663	0.016782	0.004877	0.010715	0.012994	0	0.008519
Source name					The samples from the AADR dataset which used as individual components as a representative of each key source in supervided admixture							Data type:
Iran_GanjDareh_Early Neolithic					Iran_GanjDareh_N (n=8)	I7527, I1290, I1944, I1945, I1947, I1949, I1951, I1954						1240k
ANF- Anatolian Neolithic Farmers					Turkey_N (n=25)	I0707, I0708, I0709, I0723_enhanced, I0724_enhanced, I0726, I0727_enhanced, I0736, I0744, I0745, I0746, I1096, I1097, I1098, I1099, I1100, I1101, I1102, I1103, I11949, I1579_enhanced, I1580_enhanced, I1581_enhanced, I1583_enhanced, I1585_enhanced						1240k
China_LN					China_Upper_YR_LN (n=4) China_YR_LN (n=7)	JCKM1-1_noUDG, LJM2_noUDG, LJM3_noUDG, LJM4_noUDG, HJTM107_noUDG, HJTM109_noUDG, PLTM310_noUDG, PLTM311_noUDG, PLTM313_noUDG, WD-WT1H16_noUDG, WD-WT5M2_noUDG						1240k
ANA					Russia_Shamanka_Eneolithic.SG (n=9)	DA246_noUDG.SG, DA247_noUDG.SG, DA248_noUDG.SG, DA249_noUDG.SG, DA250_noUDG.SG, DA251_noUDG.SG, DA252_noUDG.SG, DA253_noUDG.SG, DA362_noUDG.SG,						Shotgun
AHG- Andamanese Hunter Gather related ancestry					ILA.SG (n=10), Irula.DG (n=2), ONG.SG (n=6)	mondal_IL-01.SG, mondal_IL-04.SG, mondal_IL-07.SG, mondal_IL-08.SG, mondal_IL-09.SG, mondal_IL-10.SG, mondal_IL-11.SG, mondal_IL-12.SG, mondal_IL-15.SG, mondal_IL-16.SG, S_Irula-1.DG, S_Irula-2.DG, mondal_ONG-1.SG, mondal_ONG-12.SG, mondal_ONG-14.SG, mondal_ONG-4.SG, mondal_ONG-8.SG, mondal_ONG-9.SG						Shotgun, Shotgun.diploid
ANE- Ancient North Eurasian related ancestry					Kazakhstan_Botai_Eneolithic (n=2), Russia_Tyumen_HG (n=1), Russia_Sosnoviy_HG (n=1)	BOT14, BOT2016, I1960, I5766						1240k
Balkan HG					Serbia_IronGates_Mesolithic (n=32)	I4660, I4870, I4871, I4872, I4873, I4874, I4875, I4876, I4877, I4878, I4880, I4915, I4916, I4917, I5233, I5234, I5235, I5236, I5237, I5238, I5239, I5240, I5242, I5244, I5401, I5402, I5407, I5771, I4657, I4881, I4914, I5773						1240k

[truncated: 5 more sheets: Tab. S11_f4, Tab.S12.f3, Tab.S13_distal_qpAdm, Tab.S14_proximal_qpAdm, Tab.S15_hapROH]
